# Supplementary material for: The Functional Roles of RNAs Cargoes Released by Neutrophil-Derived Exosomes in Dermatomyositis
Source: Front Pharmacol. 2021 Sep 17;12:727901. doi: 10.3389/fphar.2021.727901 (PMC8484304; doi:10.3389/fphar.2021.727901)
Supplement: Supplementary file 4 [file DataSheet3.XLSX]

## Sheet: target genes for miRNAs
upregulated miRNA	Gene	miRDB	miRTarBase	miRWalk	TargetScan		downregulated miRNA	Gene	miRDB	miRTarBase	miRWalk	TargetScan
hsa-miR-16-2-3p	PABPC4L	1	1	1	0		hsa-let-7f-1-3p	HAT1	1	1	1	0
hsa-miR-16-2-3p	PTAR1	1	1	1	0		hsa-let-7f-1-3p	ZNF652	1	1	1	0
hsa-miR-16-2-3p	PRKAA1	1	1	1	0		hsa-let-7f-1-3p	DSG2	1	1	1	0
hsa-miR-16-2-3p	B2M	1	1	1	0		hsa-let-7f-1-3p	TM4SF1	1	1	1	0
hsa-miR-16-2-3p	CTGF	1	1	1	0		hsa-let-7f-1-3p	KIAA2018	1	1	1	0
hsa-miR-16-2-3p	RNF219	1	1	1	0		hsa-let-7f-1-3p	PPP1R10	1	1	1	0
hsa-miR-16-2-3p	RAB1A	1	1	1	0		hsa-let-7f-1-3p	KLHL15	1	1	1	0
hsa-miR-16-2-3p	COMMD3-BMI1	1	1	1	0		hsa-let-7f-1-3p	ALG10B	1	1	1	0
hsa-miR-16-2-3p	RNF44	1	1	1	0		hsa-let-7f-1-3p	RORA	1	1	1	0
hsa-miR-16-2-3p	PAPD7	1	1	1	0		hsa-let-7f-1-3p	CREBRF	1	1	1	0
hsa-miR-16-2-3p	FRK	1	1	1	0		hsa-let-7f-1-3p	MBNL1	1	1	1	0
hsa-miR-16-2-3p	AMOTL1	1	1	1	0		hsa-let-7f-1-3p	GABRG1	1	1	1	0
hsa-miR-16-2-3p	RBBP6	1	1	1	0		hsa-let-7f-1-3p	PAPOLG	1	1	1	0
hsa-miR-23a-5p	CHD4	1	1	1	0		hsa-let-7f-1-3p	RBM12B	1	1	1	0
hsa-miR-23a-5p	ZBTB8B	1	1	1	0		hsa-let-7f-1-3p	UBXN2B	1	1	1	0
hsa-miR-23a-5p	SMIM15	1	1	1	0		hsa-let-7f-1-3p	ITGA3	1	1	1	0
hsa-miR-23a-5p	LCOR	1	1	1	0		hsa-let-7f-1-3p	DLX2	1	1	1	0
hsa-miR-23a-5p	HDGF	1	1	1	0		hsa-let-7f-1-3p	DUSP6	1	1	1	0
hsa-miR-183-5p	ITGB1	1	1	1	1		hsa-let-7f-1-3p	VEZF1	1	1	1	0
hsa-miR-183-5p	FAM217B	1	1	1	1		hsa-let-7f-1-3p	ZNF800	1	1	1	0
hsa-miR-183-5p	RAB8B	1	0	1	1		hsa-let-7f-1-3p	NOLC1	1	1	1	0
hsa-miR-183-5p	THSD7B	1	0	1	1		hsa-let-7f-1-3p	E2F8	1	1	1	0
hsa-miR-183-5p	ZNF770	1	0	1	1		hsa-let-7f-1-3p	GSK3B	1	1	1	0
hsa-miR-183-5p	EAF1	1	0	1	1		hsa-let-7f-1-3p	GPRIN3	1	1	1	0
hsa-miR-183-5p	NTRK2	1	0	1	1		hsa-let-7f-1-3p	CREB1	1	1	1	0
hsa-miR-183-5p	SERTAD2	0	1	1	1		hsa-let-7f-1-3p	CREBZF	1	1	1	0
hsa-miR-183-5p	BET1L	0	1	1	1		hsa-let-7f-1-3p	PPIL4	1	1	1	0
hsa-miR-183-5p	CX3CL1	1	0	1	1		hsa-let-7f-1-3p	MSMO1	1	1	1	0
hsa-miR-183-5p	EZR	1	1	1	1		hsa-let-7f-1-3p	HMGB2	1	1	1	0
hsa-miR-183-5p	NR3C1	1	1	1	1		hsa-let-7f-1-3p	EIF4A2	1	1	1	0
hsa-miR-183-5p	ATPIF1	1	0	1	1		hsa-let-7f-1-3p	ARAP2	1	1	1	0
hsa-miR-183-5p	BRWD1	0	1	1	1		hsa-let-7f-1-3p	HBP1	1	1	1	0
hsa-miR-183-5p	EGR1	0	1	1	1		hsa-let-7f-1-3p	SYF2	1	1	1	0
hsa-miR-183-5p	LHFPL2	1	0	1	1		hsa-let-7f-1-3p	RNF11	1	1	1	0
hsa-miR-183-5p	DYNC1I1	1	0	1	1		hsa-let-7f-1-3p	SHOC2	1	1	1	0
hsa-miR-183-5p	SIDT2	1	0	1	1		hsa-let-7f-1-3p	KLF10	1	1	1	0
hsa-miR-183-5p	TMCC3	1	0	1	1		hsa-let-7f-1-3p	WNK1	1	1	1	0
hsa-miR-183-5p	NOTCH2	0	1	1	1		hsa-let-7f-1-3p	ACVR2B	1	1	1	0
hsa-miR-183-5p	CYYR1	1	0	1	1		hsa-miR-27b-3p	CAB39	1	1	1	0
hsa-miR-183-5p	PRKCB	1	0	1	1		hsa-miR-27b-3p	ABL2	1	1	1	0
hsa-miR-183-5p	FBXO32	0	1	1	1		hsa-miR-27b-3p	TMEM167A	1	1	1	0
hsa-miR-183-5p	ALAD	1	0	1	1		hsa-miR-27b-3p	CDH6	0	1	1	1
hsa-miR-183-5p	DIP2A	1	0	1	1		hsa-miR-27b-3p	ZBTB18	0	1	1	1
hsa-miR-183-5p	FAM175B	1	1	1	1		hsa-miR-27b-3p	USP46	1	1	1	0
hsa-miR-183-5p	GLUL	1	1	1	1		hsa-miR-27b-3p	STAC	1	0	1	1
hsa-miR-183-5p	CTDSP1	1	0	1	1		hsa-miR-27b-3p	ZFHX3	1	1	1	0
hsa-miR-183-5p	TTC7B	1	0	1	1		hsa-miR-27b-3p	TMBIM6	1	1	1	0
hsa-miR-183-5p	HIPK2	0	1	1	1		hsa-miR-27b-3p	AKIRIN1	1	1	1	0
hsa-miR-183-5p	ARHGAP32	0	1	1	1		hsa-miR-27b-3p	RGPD4	1	1	1	0
hsa-miR-183-5p	NANOS3	1	0	1	1		hsa-miR-27b-3p	CRISP2	0	1	1	1
hsa-miR-183-5p	KIF2A	1	1	1	1		hsa-miR-27b-3p	RAP1B	1	1	1	0
hsa-miR-183-5p	IRF4	1	0	1	1		hsa-miR-27b-3p	ENDOU	1	1	1	0
hsa-miR-183-5p	CSMD1	1	0	1	1		hsa-miR-27b-3p	NFE2L2	1	1	1	0
hsa-miR-183-5p	CLCN3	1	0	1	1		hsa-miR-27b-3p	TSPYL1	1	1	1	0
hsa-miR-183-5p	EML4	1	0	1	1		hsa-miR-27b-3p	LYSMD3	1	1	1	0
hsa-miR-183-5p	ABI2	1	0	1	1		hsa-miR-27b-3p	UBR5	1	1	1	0
hsa-miR-183-5p	PRKCA	1	0	1	1		hsa-miR-27b-3p	FAM84B	1	1	1	1
hsa-miR-183-5p	ZNF621	0	1	1	1		hsa-miR-27b-3p	CNTLN	1	0	1	1
hsa-miR-183-5p	LCK	1	0	1	1		hsa-miR-27b-3p	ABHD17C	1	1	1	1
hsa-miR-183-5p	OTUD4	1	1	1	1		hsa-miR-27b-3p	NGFRAP1	1	1	1	0
hsa-miR-183-5p	BMI1	0	1	1	1		hsa-miR-27b-3p	IGLON5	1	0	1	1
hsa-miR-183-5p	ZNF750	1	0	1	1		hsa-miR-27b-3p	PAX9	1	0	1	1
hsa-miR-183-5p	NRG1	1	0	1	1		hsa-miR-27b-3p	KIAA1109	1	0	1	1
hsa-miR-183-5p	DCC	1	0	1	1		hsa-miR-27b-3p	AP3D1	1	1	1	0
hsa-miR-183-5p	PRRC1	1	1	1	1		hsa-miR-27b-3p	SUCO	1	1	1	0
hsa-miR-183-5p	SSX7	1	0	1	1		hsa-miR-27b-3p	BNIP3	1	1	1	0
hsa-miR-183-5p	CHRAC1	1	0	1	1		hsa-miR-27b-3p	DYNLL2	1	1	1	0
hsa-miR-183-5p	PAQR9	1	0	1	1		hsa-miR-27b-3p	ZNF493	1	0	1	1
hsa-miR-183-5p	GCLM	1	0	1	1		hsa-miR-27b-3p	TGFBR3	1	1	1	0
hsa-miR-183-5p	FOXO1	1	1	1	1		hsa-miR-27b-3p	APPBP2	1	1	1	0
hsa-miR-183-5p	TRIM27	1	0	1	1		hsa-miR-27b-3p	CCNT2	1	1	1	0
hsa-miR-183-5p	DTNA	1	0	1	1		hsa-miR-27b-3p	ZBTB20	0	1	1	1
hsa-miR-183-5p	LRP6	1	1	1	1		hsa-miR-27b-3p	CCNG1	1	0	1	1
hsa-miR-183-5p	RNF41	0	1	1	1		hsa-miR-27b-3p	SEC22A	1	0	1	1
hsa-miR-183-5p	TMEM209	1	0	1	1		hsa-miR-27b-3p	SLC26A2	1	1	1	0
hsa-miR-183-5p	NEIL3	1	0	1	1		hsa-miR-27b-3p	RREB1	1	1	1	0
hsa-miR-183-5p	ARFGAP2	1	1	1	1		hsa-miR-27b-3p	PDHX	1	1	1	0
hsa-miR-183-5p	RORC	1	0	1	1		hsa-miR-27b-3p	ADD1	1	1	1	0
hsa-miR-183-5p	AKAP13	0	1	1	1		hsa-miR-27b-3p	NEURL1B	1	1	1	0
hsa-miR-183-5p	KLHL3	1	0	1	1		hsa-miR-27b-3p	ABCA1	1	1	1	0
hsa-miR-183-5p	ATP2B4	1	0	1	1		hsa-miR-27b-3p	ZNF800	1	1	1	0
hsa-miR-183-5p	C10orf99	1	0	1	1		hsa-miR-27b-3p	C8orf4	1	1	1	0
hsa-miR-183-5p	AMIGO2	1	0	1	1		hsa-miR-27b-3p	CD2AP	1	1	1	0
hsa-miR-183-5p	CCDC142	0	1	1	1		hsa-miR-27b-3p	MKNK2	1	1	1	0
hsa-miR-183-5p	CNRIP1	1	0	1	1		hsa-miR-27b-3p	KIAA1551	1	1	1	0
hsa-miR-183-5p	RPAP2	0	1	1	1		hsa-miR-27b-3p	PITHD1	0	1	1	1
hsa-miR-183-5p	STK38L	1	0	1	1		hsa-miR-27b-3p	NCOA7	1	0	1	1
hsa-miR-183-5p	MKL2	0	1	1	1		hsa-miR-27b-3p	NDUFC2-KCTD14	1	1	1	0
hsa-miR-183-5p	FCHSD2	1	0	1	1		hsa-miR-27b-3p	EN2	1	1	1	0
hsa-miR-183-5p	RNF157	1	0	1	1		hsa-miR-27b-3p	SGTB	1	0	1	1
hsa-miR-183-5p	KLHL24	1	1	1	1		hsa-miR-27b-3p	MFF	0	1	1	1
hsa-miR-183-5p	NEFL	1	0	1	1		hsa-miR-27b-3p	LONRF1	1	1	1	0
hsa-miR-183-5p	HECTD2	1	0	1	1		hsa-miR-27b-3p	AFF4	1	1	1	0
hsa-miR-183-5p	ATRN	1	0	1	1		hsa-miR-27b-3p	GSE1	1	1	1	0
hsa-miR-183-5p	SENP1	0	1	1	1		hsa-miR-27b-3p	TGFBR1	1	1	1	0
hsa-miR-183-5p	CDC73	1	0	1	1		hsa-miR-27b-3p	SMAD4	1	1	1	0
hsa-miR-183-5p	MTMR6	1	0	1	1		hsa-miR-27b-3p	E2F7	1	1	1	0
hsa-miR-183-5p	LMBR1	1	0	1	1		hsa-miR-27b-3p	SEMA6A	1	1	1	0
hsa-miR-183-5p	TMPPE	0	1	1	1		hsa-miR-27b-3p	NPEPPS	1	1	1	0
hsa-miR-183-5p	SGTB	0	1	1	1		hsa-miR-27b-3p	CPPED1	1	1	1	1
hsa-miR-183-5p	EEF1E1	1	0	1	1		hsa-miR-27b-3p	ZFP36L1	1	1	1	0
hsa-miR-183-5p	LOC200726	1	0	1	1		hsa-miR-27b-3p	GTF2IRD2	0	1	1	1
hsa-miR-183-5p	REV1	1	0	1	1		hsa-miR-27b-3p	HSD17B12	1	0	1	1
hsa-miR-183-5p	MAP3K13	1	0	1	1		hsa-miR-27b-3p	SGMS1	1	1	1	0
hsa-miR-183-5p	NIPAL4	1	0	1	1		hsa-miR-27b-3p	SEMA7A	1	0	1	1
hsa-miR-183-5p	SMG1	0	1	1	1		hsa-miR-27b-3p	GOLM1	1	0	1	1
hsa-miR-183-5p	CTDSPL	1	1	1	1		hsa-miR-27b-3p	HOXA10	1	1	1	0
hsa-miR-183-5p	TBC1D15	1	0	1	1		hsa-miR-27b-3p	EML1	1	1	1	0
hsa-miR-183-5p	FRMD6	1	0	1	1		hsa-miR-27b-3p	RNF152	0	1	1	1
hsa-miR-183-5p	CDC14B	1	0	1	1		hsa-miR-27b-3p	USP25	1	1	1	0
hsa-miR-183-5p	ZNF605	1	0	1	1		hsa-miR-27b-3p	NF1	1	1	1	0
hsa-miR-183-5p	LOC81691	1	0	1	1		hsa-miR-27b-3p	RNF139	1	1	1	0
hsa-miR-183-5p	TCF12	1	0	1	1		hsa-miR-27b-3p	EIF5A2	1	1	1	0
hsa-miR-183-5p	NAA30	0	1	1	1		hsa-miR-27b-3p	AGPAT3	0	1	1	1
hsa-miR-183-5p	POP7	0	1	1	1		hsa-miR-27b-3p	TNPO1	1	1	1	0
hsa-miR-183-5p	JAM3	1	0	1	1		hsa-miR-27b-3p	TMEM68	1	1	1	0
hsa-miR-183-5p	CTNNA2	1	0	1	1		hsa-miR-27b-3p	CSRP2	1	1	1	0
hsa-miR-183-5p	PLEKHA5	1	0	1	1		hsa-miR-27b-3p	WEE1	1	1	1	0
hsa-miR-183-5p	MFAP3	1	0	1	1		hsa-miR-27b-3p	DAZAP2	1	1	1	0
hsa-miR-183-5p	MED1	1	0	1	1		hsa-miR-27b-3p	COLGALT2	1	0	1	1
hsa-miR-183-5p	FAM198B	1	0	1	1		hsa-miR-27b-3p	TXN2	1	0	1	1
hsa-miR-183-5p	AURKA	0	1	1	1		hsa-miR-27b-3p	SOS1	1	1	1	0
hsa-miR-183-5p	ITGB8	1	0	1	1		hsa-miR-27b-3p	FEM1B	0	1	1	1
hsa-miR-183-5p	HSPA13	0	1	1	1		hsa-miR-27b-3p	CCNK	1	1	1	0
hsa-miR-183-5p	SEL1L	1	0	1	1		hsa-miR-27b-3p	AGO2	1	0	1	1
hsa-miR-183-5p	FAM110B	0	1	1	1		hsa-miR-27b-3p	PPARG	1	1	1	1
hsa-miR-183-5p	MDM4	0	1	1	1		hsa-miR-27b-3p	ZNF148	1	1	1	0
hsa-miR-183-5p	UCHL3	0	1	1	1		hsa-miR-27b-3p	ZNF84	1	0	1	1
hsa-miR-183-5p	MSTO1	1	0	1	1		hsa-miR-27b-3p	MED14	1	1	1	0
hsa-miR-183-5p	SELT	1	0	1	1		hsa-miR-27b-3p	TLR8	1	0	1	1
hsa-miR-183-5p	TBKBP1	1	0	1	1		hsa-miR-27b-3p	ST14	1	1	1	1
hsa-miR-183-5p	PHF6	1	0	1	1		hsa-miR-27b-3p	LIN54	0	1	1	1
hsa-miR-183-5p	PKD2	1	0	1	1		hsa-miR-27b-3p	ZFP36L2	1	1	1	0
hsa-miR-183-5p	ARPP19	1	0	1	1		hsa-miR-27b-3p	DYNC2LI1	1	1	1	0
hsa-miR-183-5p	ZNF662	1	0	1	1		hsa-miR-27b-3p	FAM217B	0	1	1	1
hsa-miR-183-5p	KCNK2	1	0	1	1		hsa-miR-27b-3p	C2orf44	1	0	1	1
hsa-miR-183-5p	LRRC58	0	1	1	1		hsa-miR-27b-3p	LCOR	1	1	1	0
hsa-miR-183-5p	CCL18	1	0	1	1		hsa-miR-27b-3p	SRSF1	1	1	1	0
hsa-miR-183-5p	BACH2	1	0	1	1		hsa-miR-27b-3p	PDIA5	1	1	1	0
hsa-miR-183-5p	ANKRD13C	1	0	1	1		hsa-miR-27b-3p	RPS6KA5	1	0	1	1
hsa-miR-183-5p	ABCA8	1	0	1	1		hsa-miR-27b-3p	KMT2C	1	1	1	1
hsa-miR-183-5p	PDCD4	1	1	1	1		hsa-miR-27b-3p	PLAGL2	1	1	1	0
hsa-miR-183-5p	SESN1	1	0	1	1		hsa-miR-27b-3p	SEC24A	1	1	1	0
hsa-miR-183-5p	GRM1	1	0	1	1		hsa-miR-27b-3p	ASPH	1	0	1	1
hsa-miR-183-5p	KCTD15	0	1	1	1		hsa-miR-27b-3p	HRK	0	1	1	1
hsa-miR-183-5p	TMEM184C	1	0	1	1		hsa-miR-27b-3p	RMND5A	1	1	1	0
hsa-miR-183-5p	GPAM	1	0	1	1		hsa-miR-27b-3p	EYA4	1	1	1	0
hsa-miR-183-5p	ZFYVE26	1	0	1	1		hsa-miR-27b-3p	NR2F2	1	1	1	0
hsa-miR-183-5p	SCYL3	1	0	1	1		hsa-miR-27b-3p	EDNRA	1	1	1	0
hsa-miR-183-5p	MRC2	1	0	1	1		hsa-miR-27b-3p	LIFR	1	1	1	0
hsa-miR-183-5p	RCN2	1	1	1	1		hsa-miR-27b-3p	TROVE2	1	1	1	0
hsa-miR-183-5p	PDE7A	1	0	1	1		hsa-miR-27b-3p	VEGFC	1	1	1	1
hsa-miR-183-5p	SPG7	1	0	1	1		hsa-miR-27b-3p	PHB	1	1	1	1
hsa-miR-183-5p	RELL1	1	0	1	1		hsa-miR-27b-3p	PAPSS2	1	0	1	1
hsa-miR-183-5p	PRKCI	1	0	1	1		hsa-miR-27b-3p	DCUN1D4	1	1	1	0
hsa-miR-183-5p	SERP1	1	0	1	1		hsa-miR-27b-3p	TMED5	1	1	1	0
hsa-miR-183-5p	PPP2CA	1	0	1	1		hsa-miR-27b-3p	FOXN2	1	1	1	0
hsa-miR-183-5p	SLC22A23	1	0	1	1		hsa-miR-27b-3p	EIF5	1	1	1	0
hsa-miR-183-5p	SHISA7	1	0	1	1		hsa-miR-27b-3p	RAPGEF2	1	0	1	1
hsa-miR-183-5p	MYO5B	1	0	1	1		hsa-miR-27b-3p	MESDC1	1	1	1	0
hsa-miR-183-5p	YPEL5	1	0	1	1		hsa-miR-27b-3p	CCDC149	1	0	1	1
hsa-miR-183-5p	ING3	1	0	1	1		hsa-miR-27b-3p	SHE	1	0	1	1
hsa-miR-183-5p	SLC24A4	0	1	1	1		hsa-miR-27b-3p	LDLR	1	1	1	0
hsa-miR-183-5p	PAM	1	0	1	1		hsa-miR-27b-3p	CTH	1	0	1	1
hsa-miR-183-5p	PLA2G2D	0	1	1	1		hsa-miR-27b-3p	NR1D2	1	1	1	0
hsa-miR-183-5p	B3GNT2	0	1	1	1		hsa-miR-27b-3p	AFAP1	1	0	1	1
hsa-miR-183-5p	NPM3	1	0	1	1		hsa-miR-27b-3p	PROX2	1	1	1	0
hsa-miR-183-5p	PGM2L1	0	1	1	1		hsa-miR-27b-3p	WBP1L	1	0	1	1
hsa-miR-183-5p	KBTBD6	1	0	1	1		hsa-miR-27b-3p	PNKD	1	1	1	1
hsa-miR-183-5p	ARHGAP26	1	0	1	1		hsa-miR-27b-3p	RYBP	1	1	1	0
hsa-miR-183-5p	GP2	0	1	1	1		hsa-miR-27b-3p	CREB1	1	1	1	0
hsa-miR-183-5p	PPP2CB	1	1	1	1		hsa-miR-27b-3p	NLN	1	1	1	0
hsa-miR-183-5p	SH3D19	1	1	1	1		hsa-miR-27b-3p	HNRNPF	1	1	1	0
hsa-miR-183-5p	SLC25A36	1	0	1	1		hsa-miR-27b-3p	MIER3	1	1	1	0
hsa-miR-183-5p	PPP2R5C	1	0	1	1		hsa-miR-27b-3p	VAV3	1	0	1	1
hsa-miR-183-5p	TMEM170B	0	1	1	1		hsa-miR-27b-3p	NAA15	1	0	1	1
hsa-miR-183-5p	ZFPM2	1	0	1	1		hsa-miR-27b-3p	TAOK1	1	1	1	0
hsa-miR-183-5p	PNPT1	1	0	1	1		hsa-miR-27b-3p	GPAM	1	1	1	0
hsa-miR-183-5p	ANKRD50	1	0	1	1		hsa-miR-27b-3p	PHLPP2	1	1	1	0
hsa-miR-183-5p	ZNF805	0	1	1	1		hsa-miR-27b-3p	CELF2	1	1	1	0
hsa-miR-183-5p	RHPN2	1	0	1	1		hsa-miR-27b-3p	ITSN2	1	1	1	0
hsa-miR-183-5p	VAT1	1	0	1	1		hsa-miR-27b-3p	CNN3	1	1	1	0
hsa-miR-183-5p	NRCAM	1	0	1	1		hsa-miR-27b-3p	SHC4	1	0	1	1
hsa-miR-183-5p	SLC26A7	1	0	1	1		hsa-miR-27b-3p	PPIF	1	1	1	0
hsa-miR-183-5p	HPSE	0	1	1	1		hsa-miR-27b-3p	SZRD1	1	1	1	0
hsa-miR-183-5p	AGPAT5	1	0	1	1		hsa-miR-27b-3p	LBR	1	1	1	0
hsa-miR-183-5p	CALCB	1	0	1	1		hsa-miR-27b-3p	MED13	1	1	1	0
hsa-miR-183-5p	SRSF11	1	0	1	1		hsa-miR-27b-3p	PEG10	1	1	1	0
hsa-miR-183-5p	PLEKHM3	1	0	1	1		hsa-miR-27b-3p	ADORA2B	1	1	1	0
hsa-miR-183-5p	CDK5R1	1	0	1	1		hsa-miR-27b-3p	GNG12	1	1	1	0
hsa-miR-183-5p	PLCB4	1	0	1	1		hsa-miR-27b-3p	BAG2	1	1	1	0
hsa-miR-183-5p	SLC25A40	1	0	1	1		hsa-miR-27b-3p	H3F3B	1	1	1	0
hsa-miR-183-5p	NUFIP2	1	1	1	1		hsa-miR-27b-3p	ZNF106	0	1	1	1
hsa-miR-183-5p	IRS1	1	0	1	1		hsa-miR-27b-3p	PAIP2	1	1	1	0
hsa-miR-183-5p	PCK2	1	0	1	1		hsa-miR-27b-3p	ANKRD40	1	1	1	0
hsa-miR-183-5p	CLN8	0	1	1	1		hsa-miR-27b-3p	TRIM23	1	1	1	0
hsa-miR-183-5p	PLAGL2	1	0	1	1		hsa-miR-27b-3p	ALG9	1	1	1	0
hsa-miR-183-5p	PRR23A	0	1	1	1		hsa-miR-27b-3p	SLC46A3	1	1	1	0
hsa-miR-183-5p	FOXP1	1	0	1	1		hsa-miR-27b-3p	KMT2A	0	1	1	1
hsa-miR-183-5p	ABCB10	1	0	1	1		hsa-miR-27b-3p	PDE10A	1	0	1	1
hsa-miR-183-5p	SLC6A6	1	0	1	1		hsa-miR-27b-3p	PSPC1	1	1	1	0
hsa-miR-183-5p	INSIG1	0	1	1	1		hsa-miR-27b-3p	PLXND1	1	1	1	0
hsa-miR-183-5p	TUBB1	0	1	1	1		hsa-miR-27b-3p	SLC36A4	1	0	1	1
hsa-miR-183-5p	POLR1C	1	0	1	1		hsa-miR-27b-3p	TGOLN2	0	1	1	1
hsa-miR-183-5p	CELF1	1	1	1	1		hsa-miR-27b-3p	NREP	1	0	1	1
hsa-miR-183-5p	BRMS1L	1	0	1	1		hsa-miR-27b-3p	NUS1	1	1	1	0
hsa-miR-183-5p	ZFAND5	1	0	1	1		hsa-miR-27b-3p	SNRNP27	1	1	1	0
hsa-miR-183-5p	SSRP1	1	0	1	1		hsa-miR-27b-3p	ELL2	1	1	1	0
hsa-miR-183-5p	ATP10B	1	0	1	1		hsa-miR-27b-3p	FOXO1	1	1	1	0
hsa-miR-183-5p	PHOSPHO2-KLHL23	1	0	1	1		hsa-miR-27b-3p	UBE2D1	1	1	1	0
hsa-miR-183-5p	MAML1	1	0	1	1		hsa-miR-27b-3p	INSR	1	0	1	1
hsa-miR-183-5p	TMPO	1	0	1	1		hsa-miR-27b-3p	LPCAT1	1	1	1	0
hsa-miR-183-5p	GJA3	1	0	1	1		hsa-miR-195-5p	BPIFA1	1	0	1	1
hsa-miR-183-5p	FCHO2	1	0	1	1		hsa-miR-195-5p	SYNRG	1	1	1	0
hsa-miR-183-5p	PDP2	0	1	1	1		hsa-miR-195-5p	CCNT1	1	1	1	0
hsa-miR-183-5p	ZEB1	1	1	1	1		hsa-miR-195-5p	TM9SF2	1	1	1	0
hsa-miR-183-5p	SSX5	1	0	1	1		hsa-miR-195-5p	C2orf42	1	1	1	0
hsa-miR-183-5p	HLA-DMB	1	0	1	1		hsa-miR-195-5p	RPL14	0	1	1	1
hsa-miR-183-5p	KIAA1024	1	0	1	1		hsa-miR-195-5p	SALL1	1	1	1	1
hsa-miR-183-5p	COL17A1	1	0	1	1		hsa-miR-195-5p	DRD5	1	0	1	1
hsa-miR-183-5p	TRAM1	1	0	1	1		hsa-miR-195-5p	E2F7	1	1	1	0
hsa-miR-183-5p	SLC35A1	1	0	1	1		hsa-miR-195-5p	ENTPD1	1	1	1	1
hsa-miR-183-5p	SACS	1	0	1	1		hsa-miR-195-5p	SLC25A12	1	1	1	0
hsa-miR-183-5p	DAGLA	1	0	1	1		hsa-miR-195-5p	CLUH	1	0	1	1
hsa-miR-183-5p	DAP	1	1	1	1		hsa-miR-195-5p	ZNF267	1	1	1	0
hsa-miR-183-5p	LATS2	0	1	1	1		hsa-miR-195-5p	PPP6C	1	1	1	0
hsa-miR-183-5p	TLE4	1	0	1	1		hsa-miR-195-5p	VPS4A	1	1	1	0
hsa-miR-183-5p	IFT43	1	0	1	1		hsa-miR-195-5p	PTPN14	1	0	1	1
hsa-miR-183-5p	TMEM56	1	0	1	1		hsa-miR-195-5p	RASGEF1B	1	1	1	0
hsa-miR-183-5p	BZW1	1	0	1	1		hsa-miR-195-5p	PLRG1	1	1	1	0
hsa-miR-183-5p	SH3BGRL2	1	0	1	1		hsa-miR-195-5p	PHLPP2	1	1	1	0
hsa-miR-183-5p	SHOX2	0	1	1	1		hsa-miR-195-5p	LAMP2	1	1	1	1
hsa-miR-183-5p	KLRD1	1	1	1	1		hsa-miR-195-5p	SMAD7	1	1	1	0
hsa-miR-183-5p	STK33	0	1	1	1		hsa-miR-195-5p	CALU	1	1	1	0
hsa-miR-183-5p	MFSD6	1	0	1	1		hsa-miR-195-5p	CDCA4	1	1	1	0
hsa-miR-183-5p	PSD3	1	0	1	1		hsa-miR-195-5p	RAD50	1	0	1	1
hsa-miR-183-5p	EPHA4	1	0	1	1		hsa-miR-195-5p	SMAD3	1	1	1	0
hsa-miR-183-5p	MROH9	1	0	1	1		hsa-miR-195-5p	WEE1	1	1	1	0
hsa-miR-183-5p	CD151	1	0	1	1		hsa-miR-195-5p	CDC42SE2	1	1	1	0
hsa-miR-183-5p	C5orf24	0	1	1	1		hsa-miR-195-5p	SOWAHC	1	1	1	0
hsa-miR-183-5p	THEM4	1	0	1	1		hsa-miR-195-5p	CCND1	1	1	1	0
hsa-miR-183-5p	RALA	1	0	1	1		hsa-miR-195-5p	DESI1	1	0	1	1
hsa-miR-183-5p	EXO1	1	0	1	1		hsa-miR-195-5p	PNPLA6	1	1	1	0
hsa-miR-183-5p	KLHL23	1	1	1	1		hsa-miR-195-5p	PRRC2C	1	1	1	0
hsa-miR-183-5p	CRIM1	0	1	1	1		hsa-miR-195-5p	CBX4	1	1	1	0
hsa-miR-183-5p	IGF1R	0	1	1	1		hsa-miR-195-5p	IFT74	1	1	1	0
hsa-miR-183-5p	SLC6A19	1	0	1	1		hsa-miR-195-5p	CLSPN	1	1	1	0
hsa-miR-183-5p	SRSF10	0	1	1	1		hsa-miR-195-5p	ATG9A	1	1	1	0
hsa-miR-183-5p	C2orf44	1	0	1	1		hsa-miR-195-5p	SREK1	1	1	1	0
hsa-miR-183-5p	PDE4D	1	0	1	1		hsa-miR-195-5p	YIPF6	1	1	1	0
hsa-miR-183-5p	IDNK	1	0	1	1		hsa-miR-195-5p	VPS33B	1	1	1	0
hsa-miR-183-5p	SPC25	1	0	1	1		hsa-miR-195-5p	PIK3R1	1	1	1	0
hsa-miR-183-5p	ZDHHC6	1	0	1	1		hsa-miR-195-5p	KIF21A	1	1	1	0
hsa-miR-183-5p	MAPK4	1	0	1	1		hsa-miR-195-5p	FGF7	1	0	1	1
hsa-miR-183-5p	NIP7	0	1	1	1		hsa-miR-195-5p	MTFR1L	1	1	1	1
hsa-miR-183-5p	PTDSS1	1	0	1	1		hsa-miR-195-5p	TRAM1	1	1	1	0
hsa-miR-183-5p	KIAA0355	1	0	1	1		hsa-miR-195-5p	CYP26B1	1	1	1	0
hsa-miR-183-5p	UBE2V2	1	0	1	1		hsa-miR-195-5p	GAREM	1	0	1	1
hsa-miR-183-5p	SEMA4D	1	0	1	1		hsa-miR-195-5p	RAB3GAP1	1	0	1	1
hsa-miR-183-5p	MAPK9	1	0	1	1		hsa-miR-195-5p	CDC27	1	1	1	0
hsa-miR-183-5p	ATL2	1	0	1	1		hsa-miR-195-5p	EIF2B2	1	1	1	0
hsa-miR-183-5p	SRSF2	1	1	1	1		hsa-miR-195-5p	PDIA6	1	1	1	0
hsa-miR-183-5p	SLC25A15	1	0	1	1		hsa-miR-195-5p	NUFIP2	1	1	1	0
hsa-miR-183-5p	PEX19	1	0	1	1		hsa-miR-195-5p	TMEM135	1	1	1	0
hsa-miR-183-5p	FAT1	1	0	1	1		hsa-miR-195-5p	GABPA	1	1	1	0
hsa-miR-183-5p	KIF5C	1	1	1	1		hsa-miR-195-5p	2018-09-02	1	1	1	0
hsa-miR-183-5p	SMEK1	0	1	1	1		hsa-miR-195-5p	RBBP6	1	1	1	0
hsa-miR-183-5p	ZKSCAN3	1	0	1	1		hsa-miR-195-5p	ZNRF2	1	1	1	0
hsa-miR-183-5p	XPOT	1	0	1	1		hsa-miR-195-5p	NR2C2	1	1	1	0
hsa-miR-183-5p	SMAD4	0	1	1	1		hsa-miR-195-5p	WIPI2	1	1	1	0
hsa-miR-183-5p	SSX1	1	0	1	1		hsa-miR-195-5p	C11orf24	1	1	1	0
hsa-miR-183-5p	DEPDC5	1	0	1	1		hsa-miR-195-5p	UBE2J1	1	0	1	1
hsa-miR-183-5p	WDR26	0	1	1	1		hsa-miR-195-5p	UBE4A	1	1	1	0
hsa-miR-183-5p	LOX	1	0	1	1		hsa-miR-195-5p	DMPK	0	1	1	1
hsa-miR-183-5p	PTPN11	0	1	1	1		hsa-miR-195-5p	NOTCH2	1	1	1	0
hsa-miR-183-5p	SNX1	1	0	1	1		hsa-miR-195-5p	LITAF	1	1	1	0
hsa-miR-183-5p	PHLDB2	1	0	1	1		hsa-miR-195-5p	RAB11FIP2	1	1	1	1
hsa-miR-183-5p	ARHGAP21	1	1	1	1		hsa-miR-195-5p	AGO4	1	1	1	1
hsa-miR-183-5p	ARHGAP11A	1	0	1	1		hsa-miR-195-5p	HSPE1-MOB4	1	1	1	0
hsa-miR-183-5p	GSPT1	0	1	1	1		hsa-miR-195-5p	ZBTB5	1	1	1	0
hsa-miR-183-5p	TRPC6	1	0	1	1		hsa-miR-195-5p	WNT7A	1	1	1	0
hsa-miR-183-5p	MPRIP	0	1	1	1		hsa-miR-195-5p	GRAMD3	1	1	1	0
hsa-miR-183-5p	TMED7	1	1	1	1		hsa-miR-195-5p	OGT	1	1	1	1
hsa-miR-183-5p	RNF169	1	0	1	1		hsa-miR-195-5p	TNFSF13B	1	0	1	1
hsa-miR-183-5p	ASPH	1	0	1	1		hsa-miR-195-5p	ZNF691	1	1	1	0
hsa-miR-183-5p	TAB3	1	0	1	1		hsa-miR-195-5p	SIRT4	1	1	1	0
hsa-miR-183-5p	EEF2	1	0	1	1		hsa-miR-195-5p	UBE2H	0	1	1	1
hsa-miR-183-5p	SPATS2	1	0	1	1		hsa-miR-195-5p	RAPH1	1	1	1	0
hsa-miR-183-5p	CELF6	1	0	1	1		hsa-miR-195-5p	VEGFA	1	1	1	0
hsa-miR-183-5p	ROBO2	1	0	1	1		hsa-miR-195-5p	DENND6A	1	0	1	1
hsa-miR-183-5p	NOL9	1	0	1	1		hsa-miR-195-5p	PRR15L	1	0	1	1
hsa-miR-183-5p	SPRY3	1	0	1	1		hsa-miR-195-5p	PEX12	1	1	1	1
hsa-miR-183-5p	UBP1	0	1	1	1		hsa-miR-195-5p	FBXL20	1	1	1	0
hsa-miR-183-5p	RAB9B	1	0	1	1		hsa-miR-195-5p	CEP55	1	1	1	0
hsa-miR-183-5p	SLC25A20	1	0	1	1		hsa-miR-195-5p	CARD10	1	1	1	0
hsa-miR-183-5p	PHF3	1	0	1	1		hsa-miR-195-5p	CD47	1	0	1	1
hsa-miR-183-5p	KIAA1671	1	0	1	1		hsa-miR-195-5p	B4GALT1	1	1	1	0
hsa-miR-183-5p	ARHGAP6	1	0	1	1		hsa-miR-195-5p	VAV2	0	1	1	1
hsa-miR-183-5p	DDA1	1	0	1	1		hsa-miR-195-5p	SPTLC1	1	1	1	0
hsa-miR-183-5p	SAMD4A	1	0	1	1		hsa-miR-195-5p	ZBTB16	0	1	1	1
hsa-miR-183-5p	VSX2	1	0	1	1		hsa-miR-195-5p	IVNS1ABP	1	1	1	0
hsa-miR-183-5p	TET1	1	0	1	1		hsa-miR-195-5p	CPEB2	1	1	1	0
hsa-miR-183-5p	UBE2Z	0	1	1	1		hsa-miR-195-5p	KIF3B	1	1	1	0
hsa-miR-183-5p	DUSP10	1	0	1	1		hsa-miR-195-5p	2018-03-04	1	0	1	1
hsa-miR-183-5p	MACROD2	1	0	1	1		hsa-miR-195-5p	CCDC80	0	1	1	1
hsa-miR-183-5p	BAZ1B	1	0	1	1		hsa-miR-195-5p	ASH1L	1	1	1	0
hsa-miR-183-5p	SLITRK1	1	0	1	1		hsa-miR-195-5p	BTRC	1	1	1	1
hsa-miR-183-5p	CCR6	0	1	1	1		hsa-miR-195-5p	MKX	1	1	1	0
hsa-miR-183-5p	PLEKHA3	1	0	1	1		hsa-miR-195-5p	KMT2A	1	0	1	1
hsa-miR-183-5p	MURC	1	0	1	1		hsa-miR-195-5p	BZW1	1	1	1	1
hsa-miR-183-5p	FAM65B	1	0	1	1		hsa-miR-195-5p	GPR63	1	0	1	1
hsa-miR-183-5p	SYNJ2BP	0	1	1	1		hsa-miR-195-5p	CACUL1	1	1	1	0
hsa-miR-183-5p	PPP2R2A	1	0	1	1		hsa-miR-195-5p	VAPB	1	0	1	1
hsa-miR-183-5p	SPRY2	1	0	1	1		hsa-miR-195-5p	CCNE1	1	1	1	0
hsa-miR-183-5p	MAP4K5	1	0	1	1		hsa-miR-195-5p	PAFAH1B2	1	1	1	0
hsa-miR-183-5p	FOXN2	1	1	1	1		hsa-miR-195-5p	AXIN2	1	1	1	1
hsa-miR-183-5p	TAOK1	1	0	1	1		hsa-miR-195-5p	BCL7A	1	1	1	0
hsa-miR-183-5p	TUFT1	1	0	1	1		hsa-miR-195-5p	ACVR2A	1	1	1	0
hsa-miR-183-5p	SLAIN1	1	0	1	1		hsa-miR-195-5p	LYRM5	1	1	1	0
hsa-miR-183-5p	TCF7L2	1	0	1	1		hsa-miR-195-5p	CCDC88C	1	1	1	0
hsa-miR-183-5p	IPPK	1	0	1	1		hsa-miR-195-5p	HCFC2	0	1	1	1
hsa-miR-183-5p	SLC5A3	0	1	1	1		hsa-miR-195-5p	PI4K2B	0	1	1	1
hsa-miR-183-5p	EDEM1	1	0	1	1		hsa-miR-195-5p	USP15	1	1	1	0
hsa-miR-183-5p	L3MBTL3	1	0	1	1		hsa-miR-195-5p	CBX2	1	1	1	0
hsa-miR-183-5p	AP3M1	1	0	1	1		hsa-miR-195-5p	CDK17	1	1	1	0
hsa-miR-183-5p	PDCD6	1	1	1	1		hsa-miR-195-5p	PPAP2B	1	1	1	1
hsa-miR-183-5p	ATP13A3	1	0	1	1		hsa-miR-195-5p	ZMAT3	1	1	1	1
hsa-miR-183-5p	FRS2	1	0	1	1		hsa-miR-195-5p	TRIM59	1	0	1	1
hsa-miR-183-5p	ATG12	1	0	1	1		hsa-miR-195-5p	CPNE1	1	1	1	1
hsa-miR-183-5p	DNALI1	1	0	1	1		hsa-miR-195-5p	LYZL4	1	0	1	1
hsa-miR-183-5p	GMFB	1	0	1	1		hsa-miR-195-5p	RPS6KA3	1	1	1	0
hsa-miR-183-5p	SMPD3	1	0	1	1		hsa-miR-195-5p	OSCAR	1	1	1	0
hsa-miR-183-5p	FAM46A	0	1	1	1		hsa-miR-195-5p	CUL2	1	1	1	0
hsa-miR-183-5p	SUCO	1	1	1	1		hsa-miR-195-5p	ZCCHC3	1	1	1	0
hsa-miR-183-5p	OAS3	1	0	1	1		hsa-miR-195-5p	ACOX1	1	1	1	0
hsa-miR-183-5p	NRAS	1	0	1	1		hsa-miR-195-5p	CCDC83	0	1	1	1
hsa-miR-183-5p	GOLGA6C	1	0	1	1		hsa-miR-195-5p	DDX3Y	1	1	1	0
hsa-miR-183-5p	MEF2C	1	0	1	1		hsa-miR-195-5p	ARHGAP32	1	1	1	0
hsa-miR-183-5p	DGCR2	1	0	1	1		hsa-miR-195-5p	CHIC1	1	1	1	1
hsa-miR-183-5p	MIER1	1	0	1	1		hsa-miR-195-5p	CAPZA2	1	1	1	0
hsa-miR-183-5p	RALGDS	1	1	1	1		hsa-miR-195-5p	PRKAR2A	1	1	1	0
hsa-miR-183-5p	CNOT8	1	0	1	1		hsa-miR-195-5p	SKI	1	1	1	0
hsa-miR-183-5p	TTC26	1	0	1	1		hsa-miR-195-5p	ABHD2	1	1	1	0
hsa-miR-183-5p	STXBP4	1	0	1	1		hsa-miR-195-5p	RET	1	1	1	0
hsa-miR-183-5p	PANK3	0	1	1	1		hsa-miR-195-5p	RAB23	1	1	1	0
hsa-miR-183-5p	MBNL1	1	0	1	1		hsa-miR-195-5p	RECK	1	1	1	0
hsa-miR-183-5p	NARS2	1	0	1	1		hsa-miR-195-5p	PHKA1	1	1	1	0
hsa-miR-183-5p	RPS6KA3	1	0	1	1		hsa-miR-195-5p	EPT1	1	1	1	1
hsa-miR-183-5p	MTA1	1	0	1	1		hsa-miR-195-5p	ARHGAP12	1	1	1	0
hsa-miR-183-5p	KIAA0368	1	0	1	1		hsa-miR-195-5p	AMOTL1	1	1	1	0
hsa-miR-183-5p	DDX58	1	0	1	1		hsa-miR-195-5p	PIK3C2B	1	0	1	1
hsa-miR-183-5p	TNRC6B	0	1	1	1		hsa-miR-195-5p	RASEF	1	1	1	0
hsa-miR-183-5p	IDH2	1	1	1	1		hsa-miR-195-5p	SSRP1	1	1	1	0
hsa-miR-183-5p	KCND2	1	0	1	1		hsa-miR-195-5p	ATG14	1	1	1	0
hsa-miR-183-5p	ERBB2IP	1	1	1	1		hsa-miR-195-5p	AFF4	1	1	1	0
hsa-miR-183-5p	BTG1	1	0	1	1		hsa-miR-195-5p	LSM11	1	1	1	0
hsa-miR-183-5p	CTSB	0	1	1	1		hsa-miR-195-5p	PPP1R11	1	1	1	0
hsa-miR-183-5p	MCM4	0	1	1	1		hsa-miR-195-5p	TMEM161B	1	1	1	0
hsa-miR-183-5p	MKL1	0	1	1	1		hsa-miR-195-5p	KRT33B	0	1	1	1
hsa-miR-183-5p	KCNMB1	1	0	1	1		hsa-miR-195-5p	RUNX1T1	1	1	1	1
hsa-miR-183-5p	EI24	1	0	1	1		hsa-miR-195-5p	RBPJ	1	1	1	0
hsa-miR-183-5p	DCX	1	0	1	1		hsa-miR-195-5p	CCNT2	1	1	1	0
hsa-miR-183-5p	PFN2	1	0	1	1		hsa-miR-195-5p	ETNK1	1	1	1	0
hsa-miR-183-5p	H3F3B	0	1	1	1		hsa-miR-195-5p	MLLT6	1	1	1	0
hsa-miR-183-5p	AMD1	1	0	1	1		hsa-miR-195-5p	ODF2	1	0	1	1
hsa-miR-183-5p	CHD2	1	0	1	1		hsa-miR-195-5p	YWHAQ	1	1	1	0
hsa-miR-183-5p	TTC14	1	0	1	1		hsa-miR-195-5p	FASN	1	1	1	0
hsa-miR-183-5p	GNA13	1	0	1	1		hsa-miR-195-5p	STRADB	1	1	1	1
hsa-miR-183-5p	PDLIM5	1	0	1	1		hsa-miR-195-5p	HOXA10	1	1	1	0
hsa-miR-183-5p	BCLAF1	1	0	1	1		hsa-miR-195-5p	PHC3	1	1	1	0
hsa-miR-183-5p	PTPN4	1	0	1	1		hsa-miR-195-5p	LUZP1	1	1	1	0
hsa-miR-183-5p	NUDT4	1	0	1	1		hsa-miR-195-5p	SERBP1	1	1	1	0
hsa-miR-183-5p	GPCPD1	1	0	1	1		hsa-miR-195-5p	TTC39B	1	0	1	1
hsa-miR-183-5p	RIMBP2	1	0	1	1		hsa-miR-195-5p	LHFPL5	1	0	1	1
hsa-miR-183-5p	VDAC1	1	0	1	1		hsa-miR-195-5p	TMEM255A	1	0	1	1
hsa-miR-183-5p	ICA1	1	0	1	1		hsa-miR-195-5p	UBN2	1	1	1	0
hsa-miR-183-5p	NCAM2	1	0	1	1		hsa-miR-195-5p	PPIL1	1	1	1	0
hsa-miR-183-5p	HCN1	1	0	1	1		hsa-miR-195-5p	YTHDC1	1	1	1	0
hsa-miR-183-5p	MAL2	1	0	1	1		hsa-miR-195-5p	HOXA3	1	1	1	0
hsa-miR-183-5p	AKAP12	1	1	1	1		hsa-miR-195-5p	UBL3	1	0	1	1
hsa-miR-183-5p	PCGF5	1	0	1	1		hsa-miR-195-5p	SLC2A3	0	1	1	1
hsa-miR-183-5p	MAP3K4	1	0	1	1		hsa-miR-195-5p	NUP50	1	1	1	0
hsa-miR-183-5p	DHRSX	1	0	1	1		hsa-miR-195-5p	SIDT2	1	1	1	0
hsa-miR-183-5p	DDAH1	0	1	1	1		hsa-miR-195-5p	EIF2B5	1	0	1	1
hsa-miR-183-5p	CNOT6	0	1	1	1		hsa-miR-195-5p	SH3BGRL2	1	1	1	0
hsa-miR-183-5p	STC1	1	0	1	1		hsa-miR-195-5p	AVL9	1	1	1	0
hsa-miR-183-5p	DBT	0	1	1	1		hsa-miR-195-5p	AGO2	0	1	1	1
hsa-miR-183-5p	PSEN2	1	0	1	1		hsa-miR-195-5p	ZBTB34	1	1	1	1
hsa-miR-183-5p	NRIP2	1	0	1	1		hsa-miR-195-5p	DSCR3	1	1	1	0
hsa-miR-183-5p	PRUNE2	1	0	1	1		hsa-miR-195-5p	BTG2	1	1	1	0
hsa-miR-183-5p	XIAP	0	1	1	1		hsa-miR-195-5p	PHF19	1	1	1	0
hsa-miR-183-5p	CNBP	0	1	1	1		hsa-miR-195-5p	CRK	0	1	1	1
hsa-miR-183-5p	THAP7	1	0	1	1		hsa-miR-195-5p	PIM1	1	1	1	0
hsa-miR-183-5p	KY	0	1	1	1		hsa-miR-195-5p	SEC24A	1	1	1	0
hsa-miR-183-5p	TMSB4X	0	1	1	1		hsa-miR-195-5p	B3GNT2	1	1	1	0
hsa-miR-183-5p	SNX13	1	0	1	1		hsa-miR-195-5p	RAF1	1	1	1	0
hsa-miR-183-5p	HEATR1	1	0	1	1		hsa-miR-195-5p	YWHAH	1	1	1	0
hsa-miR-183-5p	ABAT	1	0	1	1		hsa-miR-195-5p	KIF23	1	1	1	0
hsa-miR-183-5p	STK17B	0	1	1	1		hsa-miR-195-5p	HSPA1B	1	1	1	0
hsa-miR-183-5p	PABPC1L2B	1	0	1	1		hsa-miR-195-5p	PURA	1	1	1	0
hsa-miR-183-5p	USP22	0	1	1	1		hsa-miR-195-5p	ARL2	1	1	1	0
hsa-miR-183-5p	AJAP1	1	0	1	1		hsa-miR-195-5p	UBE2K	1	0	1	1
hsa-miR-183-5p	KCNK10	1	0	1	1		hsa-miR-195-5p	UBE2V1	1	1	1	0
hsa-miR-183-5p	TPM1	1	0	1	1		hsa-miR-195-5p	INSR	1	1	1	0
hsa-miR-183-5p	OSBPL8	1	0	1	1		hsa-miR-195-5p	PTPRD	1	1	1	0
hsa-miR-183-5p	MYO10	0	1	1	1		hsa-miR-195-5p	LOC100130451	1	0	1	1
hsa-miR-183-5p	CCP110	1	0	1	1		hsa-miR-195-5p	TLK1	1	1	1	0
hsa-miR-183-5p	MICA	1	0	1	1		hsa-miR-195-5p	CPSF7	1	1	1	0
hsa-miR-183-5p	FUT2	1	0	1	1		hsa-miR-195-5p	IKBKB	1	0	1	1
hsa-miR-183-5p	SIN3A	1	0	1	1		hsa-miR-195-5p	RNMT	1	1	1	0
hsa-miR-183-5p	PKP4	1	0	1	1		hsa-miR-195-5p	PCMT1	1	1	1	1
hsa-miR-183-5p	ST6GALNAC3	1	0	1	1		hsa-miR-195-5p	CASK	1	1	1	0
hsa-miR-183-5p	BNIP3L	1	0	1	1		hsa-miR-195-5p	HSPA4L	1	1	1	1
hsa-miR-183-5p	CCNB1	1	1	1	1		hsa-miR-195-5p	ABL2	1	1	1	0
hsa-miR-183-5p	RHOBTB1	1	0	1	1		hsa-miR-195-5p	CDC25A	1	1	1	0
hsa-miR-183-5p	BCL11B	0	1	1	1		hsa-miR-195-5p	PLEKHA1	1	1	1	1
hsa-miR-183-5p	PTP4A2	0	1	1	1		hsa-miR-195-5p	TLE4	1	1	1	0
hsa-miR-183-5p	EMP2	1	0	1	1		hsa-miR-195-5p	MTMR3	1	1	1	0
hsa-miR-183-5p	GNG5	1	1	1	1		hsa-miR-195-5p	UBN1	1	0	1	1
hsa-miR-183-5p	C16orf72	1	0	1	1		hsa-miR-195-5p	JARID2	1	1	1	0
hsa-miR-183-5p	ACER2	1	0	1	1		hsa-miR-195-5p	ELMSAN1	1	0	1	1
hsa-miR-183-5p	IMPAD1	1	0	1	1		hsa-miR-195-5p	ACTR2	1	1	1	0
hsa-miR-183-5p	ABCA1	1	0	1	1		hsa-miR-195-5p	ATXN7L3B	1	1	1	0
hsa-miR-183-5p	ZBTB34	0	1	1	1		hsa-miR-195-5p	RAB10	1	0	1	1
hsa-miR-183-5p	NCK2	1	0	1	1		hsa-miR-195-5p	RNF41	1	1	1	0
hsa-miR-183-5p	PABPC1L2A	1	0	1	1		hsa-miR-195-5p	STK38	1	1	1	0
hsa-miR-183-5p	CCDC121	1	0	1	1		hsa-miR-195-5p	GHR	1	0	1	1
hsa-miR-183-5p	ZEB2	1	0	1	1		hsa-miR-195-5p	MAFK	1	1	1	0
hsa-miR-183-5p	MAPK8IP1	1	0	1	1		hsa-miR-195-5p	CRKL	1	1	1	1
hsa-miR-183-5p	USP47	1	0	1	1		hsa-miR-195-5p	SNRNP48	1	0	1	1
hsa-miR-183-5p	KCNJ14	1	0	1	1		hsa-miR-195-5p	ZNF275	1	1	1	0
hsa-miR-183-5p	BCL2L15	1	0	1	1		hsa-miR-195-5p	TSPYL2	1	0	1	1
hsa-miR-183-5p	KDM2B	1	0	1	1		hsa-miR-195-5p	ZBTB33	1	1	1	0
hsa-miR-183-5p	EIF4A2	0	1	1	1		hsa-miR-195-5p	ATP13A3	1	1	1	0
hsa-miR-183-5p	PRKACB	1	0	1	1		hsa-miR-195-5p	PROSC	1	1	1	0
hsa-miR-183-5p	MYO1B	1	0	1	1		hsa-miR-195-5p	PDIK1L	1	1	1	0
hsa-miR-183-5p	TUB	1	0	1	1		hsa-miR-195-5p	FOXK1	1	1	1	0
hsa-miR-183-5p	UNC13B	1	0	1	1		hsa-miR-195-5p	USP31	1	1	1	0
hsa-miR-183-5p	AMMECR1L	1	0	1	1		hsa-miR-195-5p	PISD	1	1	1	1
hsa-miR-183-5p	MOBP	1	0	1	1		hsa-miR-195-5p	FLCN	1	1	1	0
hsa-miR-183-5p	FNTB	0	1	1	1		hsa-miR-195-5p	PCBP4	1	0	1	1
hsa-miR-183-5p	ZNF24	0	1	1	1		hsa-miR-195-5p	GPBP1	1	0	1	1
hsa-miR-183-5p	EXOC8	1	0	1	1		hsa-miR-195-5p	IRF4	1	1	1	0
hsa-miR-183-5p	RDH11	0	1	1	1		hsa-miR-195-5p	SLC9A6	1	1	1	0
hsa-miR-183-5p	LARS	0	1	1	1		hsa-miR-195-5p	SLC39A9	1	1	1	0
hsa-miR-183-5p	RNF138	1	0	1	1		hsa-miR-195-5p	PEX13	1	1	1	1
hsa-miR-183-5p	ZNF197	1	0	1	1		hsa-miR-195-5p	TMEM189	0	1	1	1
hsa-miR-183-5p	SREK1IP1	1	0	1	1		hsa-miR-195-5p	PRICKLE2	1	1	1	1
hsa-miR-183-5p	PARP11	1	0	1	1		hsa-miR-195-5p	HMBOX1	1	1	1	0
hsa-miR-183-5p	VPS37A	1	0	1	1		hsa-miR-195-5p	EZH1	1	1	1	0
hsa-miR-183-5p	EPHA7	1	0	1	1		hsa-miR-195-5p	PTPRJ	1	1	1	0
hsa-miR-183-5p	FAM104A	0	1	1	1		hsa-miR-195-5p	SRPRB	1	1	1	0
hsa-miR-183-5p	GYPA	1	0	1	1		hsa-miR-195-5p	MTMR4	1	1	1	0
hsa-miR-183-5p	SLC35E2B	0	1	1	1		hsa-miR-195-5p	ZFHX4	1	1	1	0
hsa-miR-183-5p	KLHL28	1	0	1	1		hsa-miR-195-5p	FAM122B	1	1	1	1
hsa-miR-183-5p	SLC9A8	1	0	1	1		hsa-miR-195-5p	SHOC2	1	1	1	0
hsa-miR-183-5p	TRIM5	1	0	1	1		hsa-miR-195-5p	TRIM35	1	1	1	0
hsa-miR-183-5p	NCS1	1	0	1	1		hsa-miR-195-5p	GSTCD	1	0	1	1
hsa-miR-183-5p	NTN4	1	0	1	1		hsa-miR-195-5p	TBC1D20	1	1	1	0
hsa-miR-223-5p	PCDH11Y	1	1	1	0		hsa-miR-195-5p	TNRC6B	1	1	1	0
hsa-miR-223-5p	TAOK1	1	1	1	0		hsa-miR-195-5p	N4BP1	1	1	1	0
hsa-miR-223-5p	HSPA1A	1	1	1	0		hsa-miR-195-5p	NAPG	1	1	1	0
hsa-miR-223-5p	COL19A1	1	1	1	0		hsa-miR-195-5p	ATP1B4	1	0	1	1
hsa-miR-223-5p	FOXC1	1	1	1	0		hsa-miR-195-5p	AREL1	1	0	1	1
hsa-miR-223-5p	H3F3B	1	1	1	0		hsa-miR-195-5p	CRIM1	1	1	1	0
hsa-miR-223-5p	PLAG1	1	1	1	0		hsa-miR-195-5p	SNX16	1	1	1	0
hsa-miR-223-5p	AIMP1	1	1	1	0		hsa-miR-195-5p	TARBP2	1	1	1	0
hsa-miR-223-5p	PEAK1	1	1	1	0		hsa-miR-195-5p	MTHFR	1	1	1	0
hsa-miR-223-5p	GLRA2	1	1	1	0		hsa-miR-195-5p	RARB	1	1	1	0
hsa-miR-223-5p	AMD1	1	1	1	0		hsa-miR-195-5p	DMTF1	1	1	1	0
hsa-miR-223-5p	BRWD3	1	1	1	0		hsa-miR-195-5p	KCNG4	1	0	1	1
hsa-miR-223-5p	CHIC1	1	1	1	0		hsa-miR-195-5p	CPEB3	1	1	1	0
hsa-miR-223-5p	LRRC31	1	1	1	0		hsa-miR-195-5p	ANK2	1	0	1	1
hsa-miR-223-5p	OSBPL9	1	1	1	0		hsa-miR-195-5p	BCL2L2	1	1	1	0
hsa-miR-363-3p	FOXN2	1	1	1	0		hsa-miR-195-5p	UBE2Q1	1	1	1	0
hsa-miR-363-3p	BCL11B	1	1	1	0		hsa-miR-195-5p	PID1	1	0	1	1
hsa-miR-363-3p	ZFYVE21	1	1	1	0		hsa-miR-195-5p	TBPL1	1	1	1	0
hsa-miR-363-3p	GOLGA8B	1	1	1	0		hsa-miR-195-5p	PSAT1	1	1	1	0
hsa-miR-363-3p	MFF	1	1	1	0		hsa-miR-195-5p	ARHGDIA	1	1	1	0
hsa-miR-363-3p	BAZ2B	1	1	1	0		hsa-miR-195-5p	ITGA2	1	1	1	0
hsa-miR-363-3p	S1PR1	1	1	1	1		hsa-miR-195-5p	PPAP2A	1	0	1	1
hsa-miR-363-3p	CBFA2T3	1	0	1	1		hsa-miR-195-5p	STXBP3	1	1	1	0
hsa-miR-363-3p	PHLPP2	1	1	1	0		hsa-miR-195-5p	LAMC1	1	1	1	0
hsa-miR-363-3p	TWF1	1	1	1	0		hsa-miR-195-5p	TGFBR3	1	1	1	0
hsa-miR-363-3p	YIPF4	1	1	1	0		hsa-miR-195-5p	CSDE1	1	1	1	0
hsa-miR-363-3p	COX20	1	1	1	0		hsa-miR-195-5p	FAM73A	1	1	1	0
hsa-miR-363-3p	NUFIP2	1	1	1	0		hsa-miR-195-5p	ITPR1	1	1	1	0
hsa-miR-363-3p	AGMAT	0	1	1	1		hsa-miR-195-5p	FAM84B	1	0	1	1
hsa-miR-363-3p	EDEM1	1	1	1	0		hsa-miR-195-5p	PNISR	1	1	1	1
hsa-miR-363-3p	DNAJB9	1	1	1	0		hsa-miR-195-5p	SNRPB2	1	1	1	0
hsa-miR-363-3p	RBM47	1	0	1	1		hsa-miR-195-5p	ZNRF3	1	1	1	0
hsa-miR-363-3p	SLX4	1	1	1	0		hsa-miR-195-5p	AKT3	1	1	1	0
hsa-miR-363-3p	SLC25A36	1	1	1	0		hsa-miR-195-5p	SMURF1	1	1	1	0
hsa-miR-363-3p	SESN3	1	1	1	0		hsa-miR-195-5p	SUPT16H	1	1	1	0
hsa-miR-363-3p	H3F3B	0	1	1	1		hsa-miR-195-5p	PSKH1	1	1	1	0
hsa-miR-363-3p	MAP1B	1	1	1	1		hsa-miR-195-5p	SPRED1	1	1	1	0
hsa-miR-363-3p	PARD3B	1	0	1	1		hsa-miR-195-5p	SRPR	1	1	1	0
hsa-miR-363-3p	SHE	0	1	1	1		hsa-miR-195-5p	IPPK	1	1	1	0
hsa-miR-363-3p	SYNDIG1	1	0	1	1		hsa-miR-195-5p	PRDM4	1	1	1	0
hsa-miR-363-3p	LMBR1L	1	0	1	1		hsa-miR-195-5p	DYNLT3	1	0	1	1
hsa-miR-363-3p	SOX4	1	1	1	0		hsa-miR-195-5p	BAG4	1	1	1	0
hsa-miR-363-3p	PLEKHA1	1	1	1	0		hsa-miR-195-5p	TMEM74B	1	0	1	1
hsa-miR-363-3p	RSBN1	1	1	1	0		hsa-miR-195-5p	ERC2	1	0	1	1
hsa-miR-363-3p	CDK5R1	0	1	1	1		hsa-miR-195-5p	SIK1	1	1	1	0
hsa-miR-363-3p	EXOC5	1	1	1	0		hsa-miR-195-5p	RPS6KB1	1	1	1	0
hsa-miR-363-3p	DYNLT3	1	0	1	1		hsa-miR-195-5p	ENTPD7	1	1	1	0
hsa-miR-363-3p	FASLG	1	1	1	0		hsa-miR-195-5p	MYB	1	1	1	0
hsa-miR-363-3p	SRSF3	1	0	1	1		hsa-miR-195-5p	IPO7	1	0	1	1
hsa-miR-363-3p	RNF141	1	0	1	1		hsa-miR-195-5p	COLQ	1	0	1	1
hsa-miR-363-3p	ARF1	0	1	1	1		hsa-miR-195-5p	CHUK	1	1	1	0
hsa-miR-363-3p	BTG2	1	1	1	0		hsa-miR-195-5p	OSBPL3	1	1	1	0
hsa-miR-363-3p	SERTAD3	1	1	1	0		hsa-miR-195-5p	ZNF704	1	1	1	0
hsa-miR-363-3p	TRIM36	1	1	1	1		hsa-miR-195-5p	CDC37L1	1	1	1	0
hsa-miR-363-3p	ZNF417	0	1	1	1		hsa-miR-195-5p	FRYL	1	1	1	0
hsa-miR-363-3p	TULP4	1	1	1	0		hsa-miR-195-5p	TRAK1	1	1	1	0
hsa-miR-363-3p	ZDHHC5	1	1	1	1		hsa-miR-195-5p	RAD23B	1	1	1	0
hsa-miR-363-3p	ACOX1	1	0	1	1		hsa-miR-195-5p	AGO1	1	1	1	1
hsa-miR-363-3p	SOX11	1	1	1	0		hsa-miR-195-5p	GABARAPL1	1	1	1	0
hsa-miR-363-3p	GTF2A1	1	1	1	0		hsa-miR-195-5p	TCF3	0	1	1	1
hsa-miR-363-3p	DDI2	0	1	1	1		hsa-miR-195-5p	CDHR1	1	0	1	1
hsa-miR-363-3p	FNIP2	1	0	1	1		hsa-miR-195-5p	RS1	1	1	1	0
hsa-miR-363-3p	SRPR	1	0	1	1		hsa-miR-195-5p	RAP2C	1	1	1	0
hsa-miR-363-3p	OTUD3	1	0	1	1		hsa-miR-195-5p	LRIG2	1	1	1	0
hsa-miR-363-3p	PCMTD1	1	1	1	0		hsa-miR-195-5p	PAFAH1B1	1	1	1	0
hsa-miR-363-3p	BCL2L11	1	1	1	0		hsa-miR-195-5p	CBFA2T3	1	1	1	0
hsa-miR-363-3p	CIC	1	1	1	0		hsa-miR-195-5p	ZNF449	1	1	1	0
hsa-miR-363-3p	TPPP	1	1	1	0		hsa-miR-195-5p	ATP5G3	1	1	1	0
hsa-miR-363-3p	RNF4	1	1	1	0		hsa-miR-195-5p	STX17	1	1	1	0
hsa-miR-363-3p	ZFC3H1	1	1	1	0		hsa-miR-195-5p	TBL1XR1	1	1	1	0
hsa-miR-363-3p	DUSP10	1	0	1	1		hsa-miR-195-5p	PPM1A	1	1	1	0
hsa-miR-363-3p	RPS6KA4	1	0	1	1		hsa-miR-195-5p	TAOK1	1	1	1	0
hsa-miR-363-3p	NPTX1	1	0	1	1		hsa-miR-195-5p	ZBTB10	1	1	1	1
hsa-miR-363-3p	DAB2IP	1	0	1	1		hsa-miR-195-5p	ZNF622	1	1	1	0
hsa-miR-363-3p	MRO	0	1	1	1		hsa-miR-195-5p	ARIH1	1	1	1	0
hsa-miR-363-3p	SMU1	1	1	1	0		hsa-miR-195-5p	RFWD2	1	1	1	0
hsa-miR-363-3p	JOSD1	1	0	1	1		hsa-miR-195-5p	DDX3X	1	1	1	0
hsa-miR-363-3p	C11orf24	1	1	1	0		hsa-miR-195-5p	PPIG	0	1	1	1
hsa-miR-363-3p	MED19	1	1	1	0		hsa-miR-195-5p	MOB4	1	1	1	1
hsa-miR-363-3p	QSER1	1	0	1	1		hsa-miR-195-5p	LRPPRC	0	1	1	1
hsa-miR-363-3p	RBPMS2	1	0	1	1		hsa-miR-195-5p	VCL	1	1	1	0
hsa-miR-363-3p	KLHL15	1	1	1	0		hsa-miR-195-5p	TPM2	1	1	1	0
hsa-miR-363-3p	COL19A1	1	0	1	1		hsa-miR-195-5p	UBR3	1	1	1	0
hsa-miR-363-3p	USP28	1	1	1	0		hsa-miR-195-5p	PAK2	0	1	1	1
hsa-miR-363-3p	GRAMD3	1	0	1	1		hsa-miR-195-5p	CGNL1	0	1	1	1
hsa-miR-363-3p	XPNPEP3	1	0	1	1		hsa-miR-195-5p	TAB3	1	1	1	0
hsa-miR-363-3p	DAND5	0	1	1	1		hsa-miR-195-5p	CHEK1	1	1	1	0
hsa-miR-363-3p	SPRYD4	1	1	1	1		hsa-miR-195-5p	CLIP4	0	1	1	1
hsa-miR-363-3p	CAMK2A	1	0	1	1		hsa-miR-195-5p	PARVA	1	0	1	1
hsa-miR-363-3p	GALNT7	1	1	1	1		hsa-miR-195-5p	WNT3A	1	0	1	1
hsa-miR-363-3p	PDZD8	0	1	1	1		hsa-miR-195-5p	SBNO1	1	1	1	1
hsa-miR-363-3p	MAP2K4	1	1	1	0		hsa-miR-195-5p	FCF1	0	1	1	1
hsa-miR-363-3p	ROBO1	1	0	1	1		hsa-miR-195-5p	ELK4	1	1	1	0
hsa-miR-363-3p	GM2A	0	1	1	1		hsa-miR-195-5p	USP42	1	1	1	0
hsa-miR-363-3p	FMR1	1	0	1	1		hsa-miR-195-5p	AKAP11	1	1	1	0
hsa-miR-363-3p	ANP32E	1	1	1	0		hsa-miR-195-5p	FKBP1A	1	1	1	0
hsa-miR-363-3p	TAF8	0	1	1	1		hsa-miR-195-5p	GALNT1	1	1	1	0
hsa-miR-363-3p	PTAR1	1	1	1	1		hsa-miR-195-5p	PLAG1	1	1	1	0
hsa-miR-363-3p	FNIP1	1	1	1	1		hsa-miR-195-5p	LRRFIP2	1	1	1	0
hsa-miR-363-3p	RRN3	1	1	1	0		hsa-miR-195-5p	ATXN7L2	1	0	1	1
hsa-miR-363-3p	REV3L	1	1	1	0		hsa-miR-195-5p	CD2AP	1	1	1	0
hsa-miR-363-3p	NSMF	1	0	1	1		hsa-miR-195-5p	CYB561A3	1	1	1	0
hsa-miR-363-3p	BSDC1	1	0	1	1		hsa-miR-195-5p	APLNR	1	0	1	1
hsa-miR-363-3p	HAND1	1	0	1	1		hsa-miR-195-5p	RASSF2	1	1	1	0
hsa-miR-363-3p	NUP43	1	1	1	1		hsa-miR-195-5p	RBM6	1	0	1	1
hsa-miR-363-3p	TCEB3	0	1	1	1		hsa-miR-195-5p	AHNAK2	0	1	1	1
hsa-miR-363-3p	SGPP1	1	0	1	1		hsa-miR-195-5p	NUCKS1	1	1	1	0
hsa-miR-363-3p	GOLGA3	1	1	1	0		hsa-miR-195-5p	AMER1	1	1	1	1
hsa-miR-363-3p	CCSER2	1	1	1	0		hsa-miR-195-5p	SLC15A4	1	0	1	1
hsa-miR-363-3p	NSF	1	0	1	1		hsa-miR-195-5p	PEX5	1	0	1	1
hsa-miR-363-3p	GTF2E1	0	1	1	1		hsa-miR-195-5p	GPATCH8	1	1	1	0
hsa-miR-363-3p	SLC25A32	1	1	1	0		hsa-miR-195-5p	RPRD2	1	1	1	0
hsa-miR-363-3p	PPP1R37	1	1	1	1		hsa-miR-195-5p	GGA3	1	1	1	0
hsa-miR-363-3p	TMF1	1	1	1	0		hsa-miR-195-5p	HPSE2	1	0	1	1
hsa-miR-363-3p	GLYR1	1	0	1	1		hsa-miR-195-5p	KATNAL1	1	1	1	0
hsa-miR-363-3p	CNIH1	1	1	1	1		hsa-miR-195-5p	CREBRF	1	1	1	0
hsa-miR-363-3p	VMA21	1	1	1	0		hsa-miR-195-5p	KIAA1804	1	0	1	1
hsa-miR-363-3p	TAGAP	1	0	1	1		hsa-miR-195-5p	PRKAA1	1	1	1	0
hsa-miR-363-3p	PIP5K1C	0	1	1	1		hsa-miR-195-5p	KMT2D	1	0	1	1
hsa-miR-363-3p	GID4	1	1	1	0		hsa-miR-195-5p	C1orf21	1	0	1	1
hsa-miR-363-3p	GEMIN2	1	1	1	0		hsa-miR-195-5p	MYO5A	1	1	1	0
hsa-miR-363-3p	MPP1	1	0	1	1		hsa-miR-195-5p	CDC42	1	1	1	1
hsa-miR-363-3p	GFPT2	1	1	1	0		hsa-miR-195-5p	SMYD4	1	0	1	1
hsa-miR-363-3p	CNEP1R1	1	1	1	0		hsa-miR-195-5p	TMEM100	1	1	1	0
hsa-miR-363-3p	MAN2A1	1	0	1	1		hsa-miR-195-5p	USP3	1	1	1	0
hsa-miR-363-3p	FAAH2	1	0	1	1		hsa-miR-195-5p	DPP8	0	1	1	1
hsa-miR-363-3p	ERGIC2	1	1	1	0		hsa-miR-195-5p	ALOX12	1	1	1	0
hsa-miR-363-3p	UBXN4	1	1	1	0		hsa-miR-195-5p	CAMSAP1	1	1	1	0
hsa-miR-363-3p	PEAK1	1	0	1	1		hsa-miR-195-5p	SLC4A8	1	0	1	1
hsa-miR-363-3p	CACNA1I	1	0	1	1		hsa-miR-195-5p	KPNA1	1	1	1	1
hsa-miR-363-3p	KBTBD8	1	0	1	1		hsa-miR-195-5p	LURAP1L	1	1	1	0
hsa-miR-363-3p	MAML3	1	0	1	1		hsa-miR-195-5p	CBX6	0	1	1	1
hsa-miR-363-3p	SELT	1	0	1	1		hsa-miR-195-5p	FGF2	1	1	1	1
hsa-miR-363-3p	UBE2Z	1	1	1	0		hsa-miR-195-5p	PXMP4	1	0	1	1
hsa-miR-363-3p	ITPR1	1	1	1	0		hsa-miR-195-5p	RNF138	1	1	1	0
hsa-miR-363-3p	TEF	1	1	1	0		hsa-miR-195-5p	CHD6	1	0	1	1
hsa-miR-363-3p	SSFA2	1	1	1	0		hsa-miR-195-5p	SYPL1	1	1	1	0
hsa-miR-363-3p	PAX9	1	1	1	0		hsa-miR-195-5p	MAN2A2	1	0	1	1
hsa-miR-363-3p	CD2AP	1	0	1	1		hsa-miR-372-3p	ZNF385A	1	1	1	0
hsa-miR-363-3p	CPEB3	1	1	1	0		hsa-miR-372-3p	KREMEN1	1	1	1	1
hsa-miR-363-3p	SYNPO2	1	0	1	1		hsa-miR-372-3p	ZNF704	1	0	1	1
hsa-miR-363-3p	KLHDC10	1	1	1	0		hsa-miR-372-3p	PER1	0	1	1	1
hsa-miR-363-3p	MSR1	1	0	1	1		hsa-miR-372-3p	ARID4B	1	1	1	0
hsa-miR-363-3p	HIVEP1	1	1	1	0		hsa-miR-372-3p	RND3	1	0	1	1
hsa-miR-363-3p	SLC7A11	0	1	1	1		hsa-miR-372-3p	PHLPP2	1	0	1	1
hsa-miR-363-3p	PAPOLA	1	0	1	1		hsa-miR-372-3p	SCN2A	1	0	1	1
hsa-miR-363-3p	DDX3X	1	1	1	0		hsa-miR-372-3p	RPS6KA3	1	0	1	1
hsa-miR-363-3p	CNNM4	1	1	1	0		hsa-miR-372-3p	TLE4	1	0	1	1
hsa-miR-363-3p	RNF2	1	0	1	1		hsa-miR-372-3p	ZNF532	1	1	1	0
hsa-miR-363-3p	KIAA1109	1	1	1	0		hsa-miR-372-3p	KPNA2	1	1	1	0
hsa-miR-363-3p	PER2	1	1	1	0		hsa-miR-372-3p	IPP	0	1	1	1
hsa-miR-363-3p	ST6GAL2	1	0	1	1		hsa-miR-372-3p	HAUS5	1	0	1	1
hsa-miR-363-3p	VPS4B	1	1	1	0		hsa-miR-372-3p	GALNT3	1	1	1	0
hsa-miR-363-3p	GPBP1L1	1	1	1	0		hsa-miR-372-3p	DAZAP2	1	1	1	0
hsa-miR-363-3p	TOR1B	0	1	1	1		hsa-miR-372-3p	MED17	1	1	1	1
hsa-miR-363-3p	MYO1B	1	1	1	0		hsa-miR-372-3p	KBTBD2	0	1	1	1
hsa-miR-363-3p	BAK1	1	1	1	1		hsa-miR-372-3p	C15orf40	0	1	1	1
hsa-miR-363-3p	TOB1	1	1	1	0		hsa-miR-372-3p	OPHN1	1	0	1	1
hsa-miR-363-3p	GOLGA8A	1	1	1	1		hsa-miR-372-3p	MBD2	1	0	1	1
hsa-miR-363-3p	AKAP10	0	1	1	1		hsa-miR-372-3p	DYRK2	1	0	1	1
hsa-miR-363-3p	DUSP5	1	1	1	1		hsa-miR-372-3p	ECT2	1	0	1	1
hsa-miR-363-3p	LHFPL2	1	1	1	0		hsa-miR-372-3p	UBXN2A	0	1	1	1
hsa-miR-363-3p	UBE2W	1	0	1	1		hsa-miR-372-3p	FLT1	1	0	1	1
hsa-miR-363-3p	DLGAP2	1	0	1	1		hsa-miR-372-3p	ZBTB9	1	0	1	1
hsa-miR-363-3p	SLC12A5	1	1	1	0		hsa-miR-372-3p	TNFAIP1	1	1	1	0
hsa-miR-363-3p	CCDC113	1	1	1	0		hsa-miR-372-3p	PRDM4	1	0	1	1
hsa-miR-363-3p	ARID1B	1	1	1	0		hsa-miR-372-3p	OCIAD1	0	1	1	1
hsa-miR-363-3p	KLF4	1	0	1	1		hsa-miR-372-3p	UHMK1	1	0	1	1
hsa-miR-363-3p	NSMAF	1	0	1	1		hsa-miR-372-3p	ASF1A	1	0	1	1
hsa-miR-363-3p	MCOLN2	1	1	1	1		hsa-miR-372-3p	GOLGA2	0	1	1	1
hsa-miR-363-3p	IRGQ	0	1	1	1		hsa-miR-372-3p	ATF6B	1	0	1	1
hsa-miR-363-3p	PDPN	1	1	1	1		hsa-miR-372-3p	DPP8	1	1	1	0
hsa-miR-363-3p	CLN8	0	1	1	1		hsa-miR-372-3p	PPM1L	1	0	1	1
hsa-miR-363-3p	PAPD7	1	1	1	0		hsa-miR-372-3p	DKK1	0	1	1	1
hsa-miR-363-3p	INSIG1	1	1	1	0		hsa-miR-372-3p	ADAM17	0	1	1	1
hsa-miR-363-3p	GNAQ	1	1	1	0		hsa-miR-372-3p	BTG1	1	1	1	0
hsa-miR-363-3p	RGS17	1	0	1	1		hsa-miR-372-3p	PCDHA13	1	0	1	1
hsa-miR-363-3p	MYLIP	1	1	1	0		hsa-miR-372-3p	SAMD12	0	1	1	1
hsa-miR-363-3p	OSBPL8	1	0	1	1		hsa-miR-372-3p	ZNF597	1	0	1	1
hsa-miR-363-3p	KIF5B	1	1	1	0		hsa-miR-372-3p	PCDHAC2	1	0	1	1
hsa-miR-363-3p	PURG	0	1	1	1		hsa-miR-372-3p	TMEM56	1	0	1	1
hsa-miR-363-3p	SYN2	1	0	1	1		hsa-miR-372-3p	SLAIN2	1	1	1	0
hsa-miR-363-3p	USP45	1	0	1	1		hsa-miR-372-3p	RB1CC1	1	0	1	1
hsa-miR-363-3p	RFX1	1	0	1	1		hsa-miR-372-3p	ZNF800	1	0	1	1
hsa-miR-363-3p	WASL	1	1	1	0		hsa-miR-372-3p	NME6	0	1	1	1
hsa-miR-363-3p	CNOT2	0	1	1	1		hsa-miR-372-3p	SNRK	1	0	1	1
hsa-miR-363-3p	TBC1D8	1	1	1	0		hsa-miR-372-3p	ARHGEF3	1	0	1	1
hsa-miR-363-3p	MOAP1	1	1	1	0		hsa-miR-372-3p	PCDHA1	1	0	1	1
hsa-miR-363-3p	RAD21	1	0	1	1		hsa-miR-372-3p	WDR37	1	0	1	1
hsa-miR-363-3p	FAM135A	1	0	1	1		hsa-miR-372-3p	PFKP	1	1	1	1
hsa-miR-424-3p	EIF5A	1	1	1	0		hsa-miR-372-3p	CACUL1	1	0	1	1
hsa-miR-451a	EVL	1	0	1	1		hsa-miR-372-3p	SUCO	1	1	1	0
hsa-miR-451a	RAB14	0	1	1	1		hsa-miR-372-3p	SIK1	1	1	1	0
hsa-miR-451a	IL6R	0	1	1	1		hsa-miR-372-3p	ZNF260	1	0	1	1
hsa-miR-451a	CDKN2D	1	0	1	1		hsa-miR-372-3p	EPHA5	1	0	1	1
hsa-miR-451a	TTN	1	0	1	1		hsa-miR-372-3p	MBNL2	1	1	1	0
hsa-miR-451a	FBLN5	1	0	1	1		hsa-miR-372-3p	PAK2	1	1	1	0
hsa-miR-451a	ARPP19	0	1	1	1		hsa-miR-372-3p	ZC3H13	1	0	1	1
hsa-miR-451a	NEDD9	1	0	1	1		hsa-miR-372-3p	SUV39H2	1	0	1	1
hsa-miR-451a	CPNE3	0	1	1	1		hsa-miR-372-3p	PDIK1L	1	0	1	1
hsa-miR-451a	CAB39	0	1	1	1		hsa-miR-372-3p	C2CD4A	1	0	1	1
hsa-miR-451a	TBX1	1	0	1	1		hsa-miR-372-3p	FOXJ2	1	1	1	0
hsa-miR-451a	MIF	0	1	1	1		hsa-miR-372-3p	NFIB	1	1	1	0
hsa-miR-451a	SWAP70	1	0	1	1		hsa-miR-372-3p	HABP4	1	1	1	0
hsa-miR-451a	DCBLD2	0	1	1	1		hsa-miR-372-3p	PCDHA4	1	0	1	1
hsa-miR-451a	GADL1	1	0	1	1		hsa-miR-372-3p	POU6F1	1	0	1	1
hsa-miR-451a	TARP	1	0	1	1		hsa-miR-372-3p	TNFRSF10B	0	1	1	1
hsa-miR-451a	OSR1	1	1	1	1		hsa-miR-372-3p	GIGYF1	0	1	1	1
hsa-miR-451a	CAV1	1	0	1	1		hsa-miR-372-3p	CCL5	0	1	1	1
hsa-miR-451a	EIF2AK3	1	0	1	1		hsa-miR-372-3p	TP53INP2	1	0	1	1
hsa-miR-451a	MEX3C	1	0	1	1		hsa-miR-372-3p	KLF3	1	1	1	1
hsa-miR-451a	CDKN2B	1	0	1	1		hsa-miR-372-3p	DCAF7	1	0	1	1
hsa-miR-451a	CUX2	1	1	1	1		hsa-miR-372-3p	NR4A2	0	1	1	1
hsa-miR-451a	TBC1D9B	1	0	1	1		hsa-miR-372-3p	ZIM3	1	0	1	1
hsa-miR-451a	RAB5A	0	1	1	1		hsa-miR-372-3p	RBL1	1	0	1	1
hsa-miR-451a	ST8SIA4	1	0	1	1		hsa-miR-372-3p	SMARCC2	1	0	1	1
hsa-miR-451a	SZRD1	0	1	1	1		hsa-miR-372-3p	CRK	0	1	1	1
hsa-miR-451a	SAMD4B	1	0	1	1		hsa-miR-372-3p	PRKACB	0	1	1	1
hsa-miR-451a	ZNF644	1	0	1	1		hsa-miR-372-3p	FZD3	1	0	1	1
hsa-miR-451a	DCAF5	1	0	1	1		hsa-miR-372-3p	E2F5	1	0	1	1
hsa-miR-451a	YWHAZ	1	0	1	1		hsa-miR-372-3p	EXOC5	1	0	1	1
hsa-miR-486-3p	PLXNA2	1	0	1	1		hsa-miR-372-3p	PIGO	0	1	1	1
hsa-miR-486-3p	TNFRSF1B	1	0	1	1		hsa-miR-372-3p	FEM1C	1	1	1	0
hsa-miR-486-3p	PTK2B	1	0	1	1		hsa-miR-372-3p	SUV420H1	1	0	1	1
hsa-miR-486-3p	CHD3	1	0	1	1		hsa-miR-372-3p	CYB5D2	1	0	1	1
hsa-miR-486-3p	CLCF1	1	0	1	1		hsa-miR-372-3p	RSF1	1	0	1	1
hsa-miR-486-3p	GYLTL1B	1	0	1	1		hsa-miR-372-3p	TRDN	1	0	1	1
hsa-miR-486-3p	CAMK2A	0	1	1	1		hsa-miR-372-3p	SHC4	1	0	1	1
hsa-miR-486-3p	SYNDIG1L	0	1	1	1		hsa-miR-372-3p	CLIP4	1	1	1	0
hsa-miR-486-3p	NKD1	1	0	1	1		hsa-miR-372-3p	SLC4A8	1	0	1	1
hsa-miR-486-3p	HNRNPUL1	0	1	1	1		hsa-miR-372-3p	RFK	0	1	1	1
hsa-miR-486-3p	DOT1L	1	0	1	1		hsa-miR-372-3p	C9orf72	1	0	1	1
hsa-miR-486-3p	FBXO41	1	0	1	1		hsa-miR-372-3p	ERI1	1	0	1	1
hsa-miR-486-3p	TBC1D13	1	0	1	1		hsa-miR-372-3p	ZBTB18	0	1	1	1
hsa-miR-486-3p	CLDN9	1	0	1	1		hsa-miR-372-3p	PTPN21	1	0	1	1
hsa-miR-486-3p	IP6K1	1	0	1	1		hsa-miR-372-3p	RAB11FIP1	1	1	1	0
hsa-miR-486-3p	C1orf106	1	0	1	1		hsa-miR-372-3p	IRAK4	1	1	1	0
hsa-miR-486-3p	MBD6	0	1	1	1		hsa-miR-372-3p	RMND1	0	1	1	1
hsa-miR-486-3p	AMOT	1	0	1	1		hsa-miR-372-3p	ZNF454	0	1	1	1
hsa-miR-486-3p	FAM117B	1	0	1	1		hsa-miR-372-3p	RNASE4	1	0	1	1
hsa-miR-486-3p	CCND3	1	0	1	1		hsa-miR-372-3p	UBE2J1	1	0	1	1
hsa-miR-486-3p	HAPLN4	1	0	1	1		hsa-miR-372-3p	ARL13B	1	0	1	1
hsa-miR-486-3p	HR	1	0	1	1		hsa-miR-372-3p	KIAA0226	1	0	1	1
hsa-miR-486-3p	ZNF609	1	0	1	1		hsa-miR-372-3p	TRPM1	1	0	1	1
hsa-miR-486-3p	CASKIN1	1	1	1	1		hsa-miR-372-3p	UBE2B	1	0	1	1
hsa-miR-486-3p	NEURL1B	1	0	1	1		hsa-miR-372-3p	F2RL1	0	1	1	1
hsa-miR-486-3p	GAB1	1	0	1	1		hsa-miR-372-3p	RAB34	1	0	1	1
hsa-miR-486-3p	STRN4	0	1	1	1		hsa-miR-372-3p	C12orf73	1	0	1	1
hsa-miR-486-3p	PFKP	1	0	1	1		hsa-miR-372-3p	HIP1	1	1	1	0
hsa-miR-486-3p	C8orf46	1	0	1	1		hsa-miR-372-3p	PRR11	1	0	1	1
hsa-miR-486-3p	KRT80	0	1	1	1		hsa-miR-372-3p	MYO1F	0	1	1	1
hsa-miR-486-3p	ELOVL5	0	1	1	1		hsa-miR-372-3p	MANEAL	0	1	1	1
hsa-miR-486-3p	TSPAN11	1	0	1	1		hsa-miR-372-3p	SYNPO2	1	0	1	1
hsa-miR-486-3p	NEDD8	1	0	1	1		hsa-miR-372-3p	PTPDC1	1	1	1	0
hsa-miR-486-3p	CHST7	1	0	1	1		hsa-miR-372-3p	ZNF512B	1	0	1	1
hsa-miR-486-3p	HCN4	1	0	1	1		hsa-miR-372-3p	FBXL7	1	1	1	0
hsa-miR-486-3p	MAP3K11	1	0	1	1		hsa-miR-372-3p	TMEM64	1	0	1	1
hsa-miR-486-3p	MYEF2	1	0	1	1		hsa-miR-372-3p	SHCBP1	1	0	1	1
hsa-miR-486-3p	LRP1	1	0	1	1		hsa-miR-372-3p	OXR1	1	0	1	1
hsa-miR-486-3p	ITPK1	1	0	1	1		hsa-miR-372-3p	PLSCR4	1	0	1	1
hsa-miR-486-3p	CLIP3	1	0	1	1		hsa-miR-372-3p	IPO7	1	0	1	1
hsa-miR-486-3p	PI4K2A	1	0	1	1		hsa-miR-372-3p	PCDHA12	1	0	1	1
hsa-miR-486-3p	MAP2K7	1	0	1	1		hsa-miR-372-3p	GUCA1C	1	0	1	1
hsa-miR-486-3p	NOL9	1	0	1	1		hsa-miR-372-3p	PLA2G12A	1	1	1	1
hsa-miR-486-3p	CHIT1	1	0	1	1		hsa-miR-372-3p	VDR	1	0	1	1
hsa-miR-486-3p	NUF2	1	0	1	1		hsa-miR-372-3p	TFAP4	1	1	1	0
hsa-miR-486-3p	SBK1	1	0	1	1		hsa-miR-372-3p	DEGS1	0	1	1	1
hsa-miR-486-3p	CREG1	1	0	1	1		hsa-miR-372-3p	FAM102B	1	1	1	0
hsa-miR-486-3p	RPH3A	1	0	1	1		hsa-miR-372-3p	TBC1D8B	1	0	1	1
hsa-miR-486-3p	COL4A6	1	0	1	1		hsa-miR-372-3p	CACNA1E	1	0	1	1
hsa-miR-486-3p	GMEB2	1	0	1	1		hsa-miR-372-3p	E2F7	1	0	1	1
hsa-miR-486-3p	CELSR3	1	0	1	1		hsa-miR-372-3p	FKBP14	0	1	1	1
hsa-miR-486-3p	WIPF2	1	0	1	1		hsa-miR-372-3p	ZBTB33	0	1	1	1
hsa-miR-486-3p	SNX33	1	0	1	1		hsa-miR-372-3p	PCDHA5	1	0	1	1
hsa-miR-486-3p	OGDH	1	0	1	1		hsa-miR-372-3p	RBBP6	0	1	1	1
hsa-miR-486-3p	IGSF9	1	0	1	1		hsa-miR-372-3p	FAM73B	0	1	1	1
hsa-miR-486-3p	DPF2	1	0	1	1		hsa-miR-372-3p	ARHGEF10	1	0	1	1
hsa-miR-486-3p	CAPG	1	0	1	1		hsa-miR-372-3p	DENND5B	1	0	1	1
hsa-miR-486-3p	TTC7B	1	0	1	1		hsa-miR-372-3p	APOBEC4	1	0	1	1
hsa-miR-486-3p	FOXP4	1	0	1	1		hsa-miR-372-3p	NFIA	1	0	1	1
hsa-miR-486-3p	SH3PXD2B	1	0	1	1		hsa-miR-372-3p	PCDHA9	1	0	1	1
hsa-miR-486-3p	GPC6	1	0	1	1		hsa-miR-372-3p	PKP1	1	0	1	1
hsa-miR-486-3p	DDX26B	1	0	1	1		hsa-miR-372-3p	AMER2	1	0	1	1
hsa-miR-486-3p	MEN1	1	1	1	1		hsa-miR-372-3p	THEM4	0	1	1	1
hsa-miR-486-3p	ATAD3C	1	0	1	1		hsa-miR-372-3p	REST	1	1	1	0
hsa-miR-486-3p	PLXNA1	1	0	1	1		hsa-miR-372-3p	SNX8	1	0	1	1
hsa-miR-486-3p	IMPDH1	1	0	1	1		hsa-miR-372-3p	MAP3K14	1	0	1	1
hsa-miR-486-3p	SLC9A5	1	0	1	1		hsa-miR-372-3p	SLC7A11	1	1	1	0
hsa-miR-486-3p	S100A10	1	0	1	1		hsa-miR-372-3p	LIMA1	1	1	1	0
hsa-miR-486-3p	SOCS7	1	0	1	1		hsa-miR-372-3p	SUSD1	1	0	1	1
hsa-miR-486-3p	RNF4	1	0	1	1		hsa-miR-372-3p	TNIP3	0	1	1	1
hsa-miR-486-3p	APC2	1	0	1	1		hsa-miR-372-3p	PPP6C	1	0	1	1
hsa-miR-486-3p	SCUBE1	1	0	1	1		hsa-miR-372-3p	CEP55	1	0	1	1
hsa-miR-486-3p	B3GALT5	1	0	1	1		hsa-miR-372-3p	LAMA3	1	0	1	1
hsa-miR-486-3p	IFT46	1	0	1	1		hsa-miR-372-3p	VSX1	1	0	1	1
hsa-miR-486-3p	TMEM183A	1	0	1	1		hsa-miR-372-3p	QRFPR	0	1	1	1
hsa-miR-486-3p	FLNC	1	0	1	1		hsa-miR-372-3p	DUSP2	1	1	1	0
hsa-miR-486-3p	DBNDD1	1	0	1	1		hsa-miR-372-3p	CMTR2	1	0	1	1
hsa-miR-486-3p	DAB2IP	1	0	1	1		hsa-miR-372-3p	TNKS2	1	1	1	1
hsa-miR-486-3p	TRAPPC3	1	0	1	1		hsa-miR-372-3p	NRARP	1	0	1	1
hsa-miR-486-3p	BCAS3	1	0	1	1		hsa-miR-372-3p	SERF1B	1	1	1	1
hsa-miR-486-3p	SPRED2	1	0	1	1		hsa-miR-372-3p	CAPRIN2	0	1	1	1
hsa-miR-486-3p	RHOF	1	0	1	1		hsa-miR-372-3p	ELAVL2	1	1	1	0
hsa-miR-486-3p	GDI1	1	0	1	1		hsa-miR-372-3p	BHMT2	0	1	1	1
hsa-miR-486-3p	SH3GLB2	1	0	1	1		hsa-miR-372-3p	CCSAP	1	1	1	0
hsa-miR-486-3p	TP53INP2	1	0	1	1		hsa-miR-372-3p	POLK	1	0	1	1
hsa-miR-486-3p	PACS2	1	0	1	1		hsa-miR-372-3p	ATAD2	1	1	1	1
hsa-miR-486-3p	GATA4	1	0	1	1		hsa-miR-372-3p	ZDHHC23	1	0	1	1
hsa-miR-486-3p	COL23A1	1	0	1	1		hsa-miR-372-3p	LRP8	1	0	1	1
hsa-miR-486-3p	MAPRE3	1	0	1	1		hsa-miR-372-3p	GPR6	1	0	1	1
hsa-miR-486-3p	DMKN	1	0	1	1		hsa-miR-372-3p	CUL3	1	1	1	1
hsa-miR-486-3p	VPREB3	1	0	1	1		hsa-miR-372-3p	GPR161	1	0	1	1
hsa-miR-486-3p	PPP1R16B	1	0	1	1		hsa-miR-372-3p	CUX2	1	0	1	1
hsa-miR-486-3p	ADAM19	1	0	1	1		hsa-miR-372-3p	PCDHAC1	1	0	1	1
hsa-miR-486-3p	VOPP1	1	0	1	1		hsa-miR-372-3p	ELK4	1	1	1	1
hsa-miR-486-3p	SP8	1	0	1	1		hsa-miR-372-3p	PCDHA11	1	0	1	1
hsa-miR-486-3p	PPP1R1B	1	0	1	1		hsa-miR-372-3p	AGO3	0	1	1	1
hsa-miR-486-3p	FAM102A	1	0	1	1		hsa-miR-372-3p	TMEM19	1	1	1	0
hsa-miR-486-3p	CALR	0	1	1	1		hsa-miR-372-3p	HMBOX1	1	1	1	0
hsa-miR-486-3p	ZNRF1	1	0	1	1		hsa-miR-372-3p	PCDHA7	1	0	1	1
hsa-miR-486-3p	L1CAM	1	0	1	1		hsa-miR-372-3p	SLC35F5	0	1	1	1
hsa-miR-486-3p	STK10	1	0	1	1		hsa-miR-372-3p	TCEB1	0	1	1	1
hsa-miR-486-3p	ERLIN2	1	0	1	1		hsa-miR-372-3p	F2RL3	0	1	1	1
hsa-miR-486-3p	HLF	1	0	1	1		hsa-miR-372-3p	LATS2	1	1	1	0
hsa-miR-486-3p	RDH5	1	0	1	1		hsa-miR-372-3p	ABCA10	1	0	1	1
hsa-miR-486-3p	UST	1	1	1	1		hsa-miR-372-3p	TGFBR2	1	1	1	0
hsa-miR-486-3p	NOTCH3	1	0	1	1		hsa-miR-372-3p	RHOC	1	1	1	0
hsa-miR-486-3p	RRP36	1	0	1	1		hsa-miR-372-3p	SAR1B	1	1	1	0
hsa-miR-486-3p	P4HTM	1	0	1	1		hsa-miR-372-3p	RAB11FIP5	1	0	1	1
hsa-miR-486-3p	SLC43A2	1	0	1	1		hsa-miR-372-3p	KRTAP1-3	1	0	1	1
hsa-miR-486-3p	AP1S1	1	0	1	1		hsa-miR-372-3p	TSR1	0	1	1	1
hsa-miR-486-3p	KDM2A	1	0	1	1		hsa-miR-372-3p	CXCL14	1	0	1	1
hsa-miR-486-3p	VPS37B	1	0	1	1		hsa-miR-372-3p	CADM2	1	1	1	0
hsa-miR-486-3p	PLXDC1	1	0	1	1		hsa-miR-372-3p	HIVEP2	0	1	1	1
hsa-miR-486-3p	RPL10	0	1	1	1		hsa-miR-372-3p	SLC45A2	1	0	1	1
hsa-miR-486-3p	MARVELD1	1	0	1	1		hsa-miR-372-3p	LEFTY1	1	1	1	0
hsa-miR-486-3p	CABLES1	1	0	1	1		hsa-miR-372-3p	CCDC30	0	1	1	1
hsa-miR-486-3p	KRTAP10-9	1	0	1	1		hsa-miR-372-3p	GNB5	1	1	1	0
hsa-miR-486-3p	CSPG4	1	0	1	1		hsa-miR-372-3p	CPT1A	1	1	1	0
hsa-miR-486-3p	MIS18A	1	0	1	1		hsa-miR-372-3p	NR2C2	1	1	1	0
hsa-miR-486-3p	RABL3	1	0	1	1		hsa-miR-372-3p	ITGB8	1	0	1	1
hsa-miR-486-3p	U2AF2	0	1	1	1		hsa-miR-372-3p	KBTBD8	1	0	1	1
hsa-miR-486-3p	ECM1	1	0	1	1		hsa-miR-372-3p	ITSN2	1	0	1	1
hsa-miR-486-3p	ULK1	1	0	1	1		hsa-miR-372-3p	FBXO11	1	0	1	1
hsa-miR-486-3p	SPRED1	0	1	1	1		hsa-miR-372-3p	TET2	1	0	1	1
hsa-miR-486-3p	CYB5RL	1	0	1	1		hsa-miR-372-3p	PCDHA2	1	0	1	1
hsa-miR-486-3p	BEGAIN	1	0	1	1		hsa-miR-372-3p	SLK	1	0	1	1
hsa-miR-486-3p	CACNB1	1	0	1	1		hsa-miR-372-3p	WDR73	0	1	1	1
hsa-miR-486-3p	CUX1	1	0	1	1		hsa-miR-372-3p	TAOK1	1	1	1	0
hsa-miR-486-3p	BRD9	1	0	1	1		hsa-miR-372-3p	NOL9	0	1	1	1
hsa-miR-486-3p	FIBCD1	1	0	1	1		hsa-miR-372-3p	GPM6A	1	0	1	1
hsa-miR-486-3p	COPZ1	1	1	1	1		hsa-miR-372-3p	ZNF317	0	1	1	1
hsa-miR-486-3p	ZMIZ2	1	0	1	1		hsa-miR-372-3p	PCDHA6	1	0	1	1
hsa-miR-486-3p	BAZ2A	0	1	1	1		hsa-miR-372-3p	FAM189A1	1	0	1	1
hsa-miR-486-3p	C17orf97	1	0	1	1		hsa-miR-372-3p	ZNF665	0	1	1	1
hsa-miR-486-3p	RAP1GAP2	1	0	1	1		hsa-miR-372-3p	SERF1A	1	1	1	1
hsa-miR-486-3p	CDK14	1	0	1	1		hsa-miR-372-3p	DNAJB4	0	1	1	1
hsa-miR-486-3p	B3GAT1	1	0	1	1		hsa-miR-372-3p	SLC22A23	1	1	1	0
hsa-miR-486-3p	YTHDF3	1	0	1	1		hsa-miR-372-3p	FAT4	1	0	1	1
hsa-miR-486-3p	NTN1	0	1	1	1		hsa-miR-372-3p	SPOP	1	0	1	1
hsa-miR-486-3p	USP24	1	0	1	1		hsa-miR-372-3p	GATAD1	0	1	1	1
hsa-miR-486-3p	CYTH2	0	1	1	1		hsa-miR-372-3p	C11orf54	0	1	1	1
hsa-miR-486-3p	FAM167B	0	1	1	1		hsa-miR-372-3p	TIMM17A	1	1	1	0
hsa-miR-486-3p	SH3KBP1	1	0	1	1		hsa-miR-372-3p	DCUN1D1	1	0	1	1
hsa-miR-486-3p	WNT5B	1	0	1	1		hsa-miR-372-3p	BACH1	0	1	1	1
hsa-miR-486-3p	SLC44A2	1	0	1	1		hsa-miR-372-3p	ZFYVE26	1	1	1	0
hsa-miR-486-3p	MXD4	1	0	1	1		hsa-miR-372-3p	MIXL1	1	1	1	0
hsa-miR-486-3p	WNT16	0	1	1	1		hsa-miR-372-3p	PRPF4	0	1	1	1
hsa-miR-486-3p	CCDC40	1	0	1	1		hsa-miR-372-3p	CASC4	1	0	1	1
hsa-miR-486-3p	YPEL3	1	0	1	1		hsa-miR-372-3p	SNX30	1	0	1	1
hsa-miR-486-3p	BTBD9	1	0	1	1		hsa-miR-372-3p	MKNK2	1	1	1	0
hsa-miR-486-3p	PRRT2	1	0	1	1		hsa-miR-372-3p	CREBRF	1	1	1	0
hsa-miR-486-3p	CIDEC	1	0	1	1		hsa-miR-372-3p	SBNO1	1	1	1	0
hsa-miR-486-3p	DOCK6	1	0	1	1		hsa-miR-372-3p	ITGA2	0	1	1	1
hsa-miR-486-3p	KLHDC3	1	0	1	1		hsa-miR-372-3p	ZKSCAN1	1	0	1	1
hsa-miR-486-3p	LGSN	0	1	1	1		hsa-miR-372-3p	ENTPD4	0	1	1	1
hsa-miR-486-3p	MRPL34	1	1	1	1		hsa-miR-372-3p	KMT2A	1	0	1	1
hsa-miR-486-3p	RIMS4	1	0	1	1		hsa-miR-372-3p	RFX3	1	0	1	1
hsa-miR-486-3p	TGM5	1	0	1	1		hsa-miR-372-3p	RBL2	1	0	1	1
hsa-miR-486-3p	SLC48A1	1	0	1	1		hsa-miR-372-3p	CDKN2AIPNL	0	1	1	1
hsa-miR-486-3p	MYOM3	1	0	1	1		hsa-miR-372-3p	SH3GLB1	1	1	1	0
hsa-miR-486-3p	MTUS2	1	0	1	1		hsa-miR-372-3p	ANO6	1	0	1	1
hsa-miR-486-3p	SLC41A1	1	0	1	1		hsa-miR-372-3p	C4orf29	0	1	1	1
hsa-miR-486-3p	CTDNEP1	0	1	1	1		hsa-miR-372-3p	ULK1	1	1	1	1
hsa-miR-486-3p	ASB6	1	0	1	1		hsa-miR-372-3p	TRPS1	1	1	1	0
hsa-miR-486-3p	ZDHHC18	1	0	1	1		hsa-miR-372-3p	C12orf65	0	1	1	1
hsa-miR-486-3p	SPDEF	1	0	1	1		hsa-miR-372-3p	CMPK1	0	1	1	1
hsa-miR-486-3p	KCNAB2	1	0	1	1		hsa-miR-372-3p	LIN52	0	1	1	1
hsa-miR-486-3p	ZNF772	1	0	1	1		hsa-miR-372-3p	PAPPA	1	0	1	1
hsa-miR-486-3p	BCL7B	1	0	1	1		hsa-miR-372-3p	UNK	1	1	1	0
hsa-miR-486-3p	CNP	1	0	1	1		hsa-miR-372-3p	KAT2B	1	0	1	1
hsa-miR-486-3p	LHPP	1	0	1	1		hsa-miR-372-3p	RAB22A	1	1	1	0
hsa-miR-486-3p	ERBB2	0	1	1	1		hsa-miR-372-3p	NEK8	0	1	1	1
hsa-miR-486-3p	ZSCAN22	1	0	1	1		hsa-miR-372-3p	AARS2	1	0	1	1
hsa-miR-486-3p	NOX5	1	0	1	1		hsa-miR-372-3p	MSH3	0	1	1	1
hsa-miR-486-3p	GNB3	1	0	1	1		hsa-miR-372-3p	VPS53	0	1	1	1
hsa-miR-486-3p	LRRC55	1	0	1	1		hsa-miR-372-3p	ERBB4	0	1	1	1
hsa-miR-486-3p	SLC2A6	1	0	1	1		hsa-miR-372-3p	OSTM1	1	1	1	0
hsa-miR-486-3p	GNE	1	0	1	1		hsa-miR-372-3p	NPAS3	1	0	1	1
hsa-miR-486-3p	CECR6	1	0	1	1		hsa-miR-372-3p	MTMR3	1	0	1	1
hsa-miR-486-3p	DDX11	1	0	1	1		hsa-miR-372-3p	UBN2	0	1	1	1
hsa-miR-486-3p	TSPAN5	1	0	1	1		hsa-miR-372-3p	BLOC1S5	1	0	1	1
hsa-miR-486-3p	CSNK1G1	1	0	1	1		hsa-miR-372-3p	YOD1	1	1	1	1
hsa-miR-486-3p	CRB2	1	0	1	1		hsa-miR-372-3p	ZNF12	0	1	1	1
hsa-miR-486-3p	KPNA4	1	0	1	1		hsa-miR-372-3p	PSD3	1	1	1	0
hsa-miR-486-3p	ATP1A3	1	0	1	1		hsa-miR-372-3p	TMEM38A	0	1	1	1
hsa-miR-486-3p	NT5DC3	1	0	1	1		hsa-miR-372-3p	TXNIP	1	1	1	0
hsa-miR-486-3p	TRIM22	1	0	1	1		hsa-miR-372-3p	EIF2S1	0	1	1	1
hsa-miR-486-3p	HES7	1	0	1	1		hsa-miR-372-3p	SUZ12	1	1	1	0
hsa-miR-486-3p	TANC2	1	0	1	1		hsa-miR-372-3p	IGF1R	1	1	1	0
hsa-miR-486-3p	ATP6AP1	0	1	1	1		hsa-miR-372-3p	MPP5	1	1	1	1
hsa-miR-486-3p	CCDC97	1	0	1	1		hsa-miR-372-3p	TMEM100	1	1	1	0
hsa-miR-486-3p	LMX1B	1	0	1	1		hsa-miR-372-3p	RGMB	0	1	1	1
hsa-miR-486-3p	COL18A1	1	0	1	1		hsa-miR-372-3p	PCDHA3	1	0	1	1
hsa-miR-486-3p	NCAN	1	0	1	1		hsa-miR-372-3p	INO80D	1	1	1	0
hsa-miR-486-3p	FMR1	1	0	1	1		hsa-miR-372-3p	HOXD8	1	0	1	1
hsa-miR-486-3p	CLK2	1	0	1	1		hsa-miR-372-3p	NTN4	1	0	1	1
hsa-miR-486-3p	C20orf194	1	0	1	1		hsa-miR-372-3p	WEE1	1	1	1	0
hsa-miR-486-3p	MAPK3	1	0	1	1		hsa-miR-372-3p	TRIM36	1	0	1	1
hsa-miR-486-3p	MTMR12	1	1	1	1		hsa-miR-372-3p	MINK1	1	1	1	1
hsa-miR-486-3p	ARID1B	1	0	1	1		hsa-miR-372-3p	LIAS	0	1	1	1
hsa-miR-486-3p	CBFA2T3	1	0	1	1		hsa-miR-372-3p	IRF2	1	1	1	0
hsa-miR-486-3p	MPPED1	1	0	1	1		hsa-miR-372-3p	ZC3H12C	1	0	1	1
hsa-miR-486-3p	PLEK	1	0	1	1		hsa-miR-372-3p	FAIM3	1	0	1	1
hsa-miR-486-3p	SIK1	0	1	1	1		hsa-miR-372-3p	LCORL	1	0	1	1
hsa-miR-486-3p	SLC25A34	0	1	1	1		hsa-miR-372-3p	MBNL1	0	1	1	1
hsa-miR-486-3p	PNKD	1	0	1	1		hsa-miR-424-5p	SBNO1	1	1	1	0
hsa-miR-486-3p	CEBPB	1	0	1	1		hsa-miR-424-5p	CLDN12	1	0	1	1
hsa-miR-486-3p	PRKAR1B	1	0	1	1		hsa-miR-424-5p	PRRC2C	1	0	1	1
hsa-miR-486-3p	FNDC5	1	0	1	1		hsa-miR-424-5p	SRPR	1	1	1	0
hsa-miR-486-3p	SH2D1A	1	0	1	1		hsa-miR-424-5p	RASSF2	1	1	1	1
hsa-miR-486-3p	RASL10B	1	0	1	1		hsa-miR-424-5p	RPS6KB1	1	1	1	0
hsa-miR-486-3p	OTUD7B	1	0	1	1		hsa-miR-424-5p	ASH1L	1	1	1	0
hsa-miR-486-3p	DNAJC6	1	1	1	1		hsa-miR-424-5p	GOLGA4	1	0	1	1
hsa-miR-486-3p	ATF3	1	0	1	1		hsa-miR-424-5p	TMEM161B	1	1	1	0
hsa-miR-486-3p	YEATS4	1	0	1	1		hsa-miR-424-5p	TLK1	1	1	1	0
hsa-miR-486-3p	TNKS1BP1	1	0	1	1		hsa-miR-424-5p	ZNF622	1	1	1	0
hsa-miR-486-3p	SORBS1	1	0	1	1		hsa-miR-424-5p	HAS2	1	0	1	1
hsa-miR-486-3p	IL2RB	1	0	1	1		hsa-miR-424-5p	TMEM189	0	1	1	1
hsa-miR-486-3p	AIPL1	1	0	1	1		hsa-miR-424-5p	FLCN	1	1	1	0
hsa-miR-486-3p	FBXW4	1	0	1	1		hsa-miR-424-5p	POLR2D	1	0	1	1
hsa-miR-486-3p	FRS3	1	0	1	1		hsa-miR-424-5p	SMURF1	1	1	1	1
hsa-miR-486-3p	TRIOBP	1	0	1	1		hsa-miR-424-5p	DYNC1LI2	1	0	1	1
hsa-miR-486-3p	XIRP1	1	0	1	1		hsa-miR-424-5p	FAM63B	1	0	1	1
hsa-miR-486-3p	TAGLN	1	1	1	1		hsa-miR-424-5p	CYP26B1	1	1	1	0
hsa-miR-486-3p	NPTXR	1	0	1	1		hsa-miR-424-5p	STXBP5	1	0	1	1
hsa-miR-486-3p	VASH1	1	0	1	1		hsa-miR-424-5p	FGFR1	1	1	1	0
hsa-miR-486-3p	PRR12	1	0	1	1		hsa-miR-424-5p	CALU	1	1	1	0
hsa-miR-486-3p	SOX12	1	0	1	1		hsa-miR-424-5p	CCNE1	1	1	1	0
hsa-miR-486-3p	BMF	1	0	1	1		hsa-miR-424-5p	LSM11	1	1	1	1
hsa-miR-486-3p	PABPN1	1	0	1	1		hsa-miR-424-5p	APP	0	1	1	1
hsa-miR-486-3p	CORO7	1	0	1	1		hsa-miR-424-5p	FAM122B	1	1	1	0
hsa-miR-486-3p	ACSF3	1	0	1	1		hsa-miR-424-5p	UBN2	1	1	1	0
hsa-miR-486-3p	ZNF710	1	0	1	1		hsa-miR-424-5p	OGT	1	1	1	0
hsa-miR-486-3p	NACC1	1	0	1	1		hsa-miR-424-5p	ITGA2	1	1	1	0
hsa-miR-486-3p	T	1	0	1	1		hsa-miR-424-5p	TMEM100	1	1	1	0
hsa-miR-486-3p	DPYSL5	1	0	1	1		hsa-miR-424-5p	PROSC	1	1	1	0
hsa-miR-486-3p	PLA2G6	1	0	1	1		hsa-miR-424-5p	CASK	1	1	1	1
hsa-miR-486-3p	PACSIN1	1	0	1	1		hsa-miR-424-5p	KCNC2	1	0	1	1
hsa-miR-486-3p	SCRIB	1	0	1	1		hsa-miR-424-5p	SF3B3	1	0	1	1
hsa-miR-486-3p	RSPO4	1	0	1	1		hsa-miR-424-5p	ZDHHC15	1	0	1	1
hsa-miR-486-3p	C6orf223	1	0	1	1		hsa-miR-424-5p	BTLA	1	0	1	1
hsa-miR-486-3p	ZDHHC8	1	0	1	1		hsa-miR-424-5p	KPNA1	1	1	1	0
hsa-miR-486-3p	PALM	1	0	1	1		hsa-miR-424-5p	ESPN	1	0	1	1
hsa-miR-486-3p	CELSR2	1	0	1	1		hsa-miR-424-5p	KIF5C	1	0	1	1
hsa-miR-486-3p	RGAG4	1	0	1	1		hsa-miR-424-5p	SEH1L	1	0	1	1
hsa-miR-486-3p	CGNL1	1	0	1	1		hsa-miR-424-5p	ZNF449	1	1	1	1
hsa-miR-486-3p	PDHA1	1	0	1	1		hsa-miR-424-5p	PNISR	1	1	1	0
hsa-miR-486-3p	UPB1	1	0	1	1		hsa-miR-424-5p	FGF2	1	1	1	0
hsa-miR-486-3p	GTPBP2	1	0	1	1		hsa-miR-424-5p	UBR3	1	1	1	1
hsa-miR-486-3p	BTN2A2	1	0	1	1		hsa-miR-424-5p	WEE1	1	1	1	1
hsa-miR-486-3p	RPL3L	1	0	1	1		hsa-miR-424-5p	A4GNT	1	0	1	1
hsa-miR-486-3p	TESK2	1	0	1	1		hsa-miR-424-5p	BFAR	1	0	1	1
hsa-miR-486-3p	NAV1	0	1	1	1		hsa-miR-424-5p	RAPH1	1	1	1	0
hsa-miR-486-3p	PNPLA5	1	0	1	1		hsa-miR-424-5p	GRAMD3	1	1	1	0
hsa-miR-486-3p	HS6ST1	1	0	1	1		hsa-miR-424-5p	MYB	1	1	1	1
hsa-miR-486-3p	RPL22L1	1	0	1	1		hsa-miR-424-5p	BZW1	1	1	1	0
hsa-miR-486-3p	NFASC	1	0	1	1		hsa-miR-424-5p	RBPJ	1	1	1	0
hsa-miR-486-3p	P4HA3	1	0	1	1		hsa-miR-424-5p	VPS4A	1	1	1	0
hsa-miR-486-3p	LYNX1	1	0	1	1		hsa-miR-424-5p	SNX16	1	1	1	0
hsa-miR-486-3p	AMIGO1	1	0	1	1		hsa-miR-424-5p	CRIM1	1	1	1	1
hsa-miR-486-3p	HECTD3	1	1	1	1		hsa-miR-424-5p	DCUN1D1	1	0	1	1
hsa-miR-486-3p	ZCCHC24	1	0	1	1		hsa-miR-424-5p	TMEM87B	1	0	1	1
hsa-miR-486-3p	TBC1D4	1	0	1	1		hsa-miR-424-5p	ZBTB34	1	1	1	0
hsa-miR-486-3p	ZNF280D	1	0	1	1		hsa-miR-424-5p	ATF6	1	1	1	0
hsa-miR-486-3p	PDE2A	1	0	1	1		hsa-miR-424-5p	TGFBR3	1	1	1	0
hsa-miR-486-3p	IGF1R	1	0	1	1		hsa-miR-424-5p	GORASP2	1	0	1	1
hsa-miR-486-3p	TNFSF12	1	0	1	1		hsa-miR-424-5p	NOTCH2	1	1	1	0
hsa-miR-486-3p	DCAF7	1	0	1	1		hsa-miR-424-5p	TSPAN5	1	0	1	1
hsa-miR-486-3p	TMCC1	0	1	1	1		hsa-miR-424-5p	PPM1A	1	1	1	0
hsa-miR-486-3p	BCL2	1	0	1	1		hsa-miR-424-5p	KIAA2022	1	0	1	1
hsa-miR-486-3p	SOX7	1	0	1	1		hsa-miR-424-5p	ATG14	1	1	1	0
hsa-miR-486-3p	SPTBN4	1	0	1	1		hsa-miR-424-5p	SALL1	1	1	1	0
hsa-miR-486-3p	MRPL18	1	0	1	1		hsa-miR-424-5p	SAMD4A	1	0	1	1
hsa-miR-486-3p	TP73	1	0	1	1		hsa-miR-424-5p	TMEM255A	1	0	1	1
hsa-miR-486-3p	KCNA6	1	0	1	1		hsa-miR-424-5p	GSG1	0	1	1	1
hsa-miR-486-3p	MXRA8	1	0	1	1		hsa-miR-424-5p	COBLL1	1	0	1	1
hsa-miR-486-3p	SYNGR1	1	1	1	1		hsa-miR-424-5p	YWHAQ	1	1	1	0
hsa-miR-486-3p	SLCO1C1	1	0	1	1		hsa-miR-424-5p	CDC42SE2	1	1	1	0
hsa-miR-486-3p	NID1	0	1	1	1		hsa-miR-424-5p	CRK	0	1	1	1
hsa-miR-486-3p	ANP32A	1	0	1	1		hsa-miR-424-5p	OSCAR	1	1	1	0
hsa-miR-486-3p	HOMER2	1	0	1	1		hsa-miR-424-5p	SCOC	1	1	1	0
hsa-miR-486-3p	CCDC106	0	1	1	1		hsa-miR-424-5p	SYPL1	1	1	1	1
hsa-miR-486-3p	DLGAP4	1	1	1	1		hsa-miR-424-5p	PHLPP2	1	1	1	0
hsa-miR-486-3p	RAB34	1	0	1	1		hsa-miR-424-5p	CCND1	1	1	1	1
hsa-miR-486-3p	ZFHX3	1	1	1	1		hsa-miR-424-5p	MYLK4	1	0	1	1
hsa-miR-486-3p	ARL4C	1	0	1	1		hsa-miR-424-5p	YTHDC1	1	1	1	0
hsa-miR-486-3p	YTHDC2	1	0	1	1		hsa-miR-424-5p	PIK3R1	1	1	1	0
hsa-miR-486-3p	ZC3H12A	1	0	1	1		hsa-miR-424-5p	ELK4	1	1	1	0
hsa-miR-486-3p	HSPB6	1	0	1	1		hsa-miR-424-5p	HSPA1B	1	1	1	0
hsa-miR-486-3p	PRX	1	0	1	1		hsa-miR-424-5p	ISOC1	1	0	1	1
hsa-miR-486-3p	ARHGAP26	1	0	1	1		hsa-miR-424-5p	ZKSCAN1	1	0	1	1
hsa-miR-486-3p	STIM1	1	0	1	1		hsa-miR-424-5p	ARHGEF12	1	0	1	1
hsa-miR-486-3p	SCN7A	1	0	1	1		hsa-miR-424-5p	RPL14	0	1	1	1
hsa-miR-486-3p	NPR3	1	0	1	1		hsa-miR-424-5p	TBPL1	1	1	1	1
hsa-miR-486-3p	PDXP	1	0	1	1		hsa-miR-424-5p	CDK17	1	1	1	0
hsa-miR-486-3p	DHRS9	1	0	1	1		hsa-miR-424-5p	MED26	1	0	1	1
hsa-miR-486-3p	ITGA11	1	0	1	1		hsa-miR-424-5p	SIX4	1	0	1	1
hsa-miR-486-3p	CRB3	1	0	1	1		hsa-miR-424-5p	IPPK	1	1	1	0
hsa-miR-486-3p	SHMT1	1	1	1	1		hsa-miR-424-5p	SOX6	1	0	1	1
hsa-miR-486-3p	DCHS1	1	0	1	1		hsa-miR-424-5p	WNK3	1	1	1	0
hsa-miR-486-3p	ORAI2	1	0	1	1		hsa-miR-424-5p	ZNRF3	1	1	1	1
hsa-miR-486-3p	DIRAS1	1	0	1	1		hsa-miR-424-5p	CREBRF	1	1	1	0
hsa-miR-486-3p	LGI3	1	0	1	1		hsa-miR-424-5p	SIRT4	1	0	1	1
hsa-miR-486-3p	CECR5	1	0	1	1		hsa-miR-424-5p	HTR2A	1	0	1	1
hsa-miR-486-3p	FMNL3	1	0	1	1		hsa-miR-424-5p	SRPRB	1	1	1	1
hsa-miR-486-3p	PVRL1	1	0	1	1		hsa-miR-424-5p	YWHAH	1	1	1	0
hsa-miR-486-3p	ELAC2	1	0	1	1		hsa-miR-424-5p	STK38	1	1	1	0
hsa-miR-486-3p	CLDN19	1	0	1	1		hsa-miR-424-5p	ARHGDIA	1	1	1	0
hsa-miR-486-3p	NOTUM	1	0	1	1		hsa-miR-424-5p	NFRKB	1	0	1	1
hsa-miR-486-3p	NEDD1	1	0	1	1		hsa-miR-424-5p	FNDC3B	1	0	1	1
hsa-miR-486-3p	COL4A2	1	0	1	1		hsa-miR-424-5p	LUZP1	1	1	1	0
hsa-miR-486-3p	BCL11A	1	1	1	1		hsa-miR-424-5p	ITGA10	1	0	1	1
hsa-miR-486-3p	OSBP2	1	0	1	1		hsa-miR-424-5p	KIF23	1	1	1	1
hsa-miR-486-3p	LY6E	1	1	1	1		hsa-miR-424-5p	AMOTL1	1	1	1	0
hsa-miR-486-3p	PDLIM5	1	0	1	1		hsa-miR-424-5p	CDC37L1	1	1	1	0
hsa-miR-486-3p	POGK	1	0	1	1		hsa-miR-424-5p	PRKAR2A	1	1	1	0
hsa-miR-486-3p	ANKS1A	1	0	1	1		hsa-miR-424-5p	SOCS6	1	1	1	0
hsa-miR-486-3p	H6PD	1	0	1	1		hsa-miR-424-5p	NUCKS1	1	1	1	0
hsa-miR-486-3p	USP2	1	0	1	1		hsa-miR-424-5p	RREB1	1	0	1	1
hsa-miR-486-3p	TMPRSS5	0	1	1	1		hsa-miR-424-5p	MTMR3	1	1	1	0
hsa-miR-486-3p	LIN7C	1	0	1	1		hsa-miR-424-5p	PNMAL2	1	0	1	1
hsa-miR-486-3p	VAT1	1	0	1	1		hsa-miR-424-5p	LATS2	1	0	1	1
hsa-miR-486-3p	TXLNA	1	1	1	1		hsa-miR-424-5p	TRABD2B	1	0	1	1
hsa-miR-486-3p	AFF1	1	0	1	1		hsa-miR-424-5p	MTFR1L	1	1	1	1
hsa-miR-486-3p	POFUT2	1	1	1	1		hsa-miR-424-5p	HSPA4L	1	1	1	0
hsa-miR-486-3p	NDST1	1	0	1	1		hsa-miR-424-5p	ARL3	1	0	1	1
hsa-miR-486-3p	C10orf76	1	0	1	1		hsa-miR-424-5p	RASEF	1	1	1	0
hsa-miR-486-3p	MACROD2	0	1	1	1		hsa-miR-424-5p	CCDC88C	1	1	1	1
hsa-miR-486-3p	E2F1	1	0	1	1		hsa-miR-424-5p	KMT2A	1	0	1	1
hsa-miR-486-3p	TNFSF10	1	0	1	1		hsa-miR-424-5p	PHC3	1	1	1	0
hsa-miR-486-3p	PPP1R14B	1	0	1	1		hsa-miR-424-5p	PHKA1	1	1	1	0
hsa-miR-486-3p	TRABD2B	1	0	1	1		hsa-miR-424-5p	AGO2	0	1	1	1
hsa-miR-486-3p	FAM131B	1	0	1	1		hsa-miR-424-5p	HOXA10	1	1	1	0
hsa-miR-486-3p	ATN1	1	0	1	1		hsa-miR-424-5p	ALX4	1	0	1	1
hsa-miR-486-3p	CRTC1	1	0	1	1		hsa-miR-424-5p	CAPZA2	1	1	1	0
hsa-miR-486-3p	SUPT6H	1	0	1	1		hsa-miR-424-5p	RARB	1	1	1	1
hsa-miR-486-3p	PPP1R13L	1	0	1	1		hsa-miR-424-5p	PRDM4	1	1	1	0
hsa-miR-486-3p	BCL7A	0	1	1	1		hsa-miR-424-5p	EIF4G2	0	1	1	1
hsa-miR-486-3p	VSIG10L	1	0	1	1		hsa-miR-424-5p	PAQR3	1	0	1	1
hsa-miR-486-3p	RALY	1	1	1	1		hsa-miR-424-5p	YIPF6	1	1	1	0
hsa-miR-486-3p	SEMA3G	1	0	1	1		hsa-miR-424-5p	SLC11A2	1	0	1	1
hsa-miR-486-3p	SLC39A3	1	0	1	1		hsa-miR-424-5p	UBE2V1	1	1	1	0
hsa-miR-486-3p	PSMB2	1	0	1	1		hsa-miR-424-5p	GABARAPL1	1	1	1	0
hsa-miR-486-3p	NAMPT	1	0	1	1		hsa-miR-424-5p	RNF217	1	0	1	1
hsa-miR-486-3p	E2F2	1	0	1	1		hsa-miR-424-5p	ANKRD34C	1	0	1	1
hsa-miR-486-3p	CST9	0	1	1	1		hsa-miR-424-5p	SERBP1	1	1	1	0
hsa-miR-486-3p	ANKRD54	1	0	1	1		hsa-miR-424-5p	MAPRE1	1	0	1	1
hsa-miR-486-3p	MLLT6	1	0	1	1		hsa-miR-424-5p	DCAF17	0	1	1	1
hsa-miR-486-3p	TRAF3	1	0	1	1		hsa-miR-424-5p	ZNF275	1	1	1	0
hsa-miR-486-3p	MED22	1	0	1	1		hsa-miR-424-5p	CPSF7	1	1	1	0
hsa-miR-486-3p	NLGN4Y	1	0	1	1		hsa-miR-424-5p	IVNS1ABP	1	1	1	0
hsa-miR-486-3p	IER5	0	1	1	1		hsa-miR-424-5p	SEC24A	1	1	1	0
hsa-miR-486-3p	UNC119B	1	1	1	1		hsa-miR-424-5p	CLSPN	1	1	1	0
hsa-miR-486-3p	MLLT1	1	0	1	1		hsa-miR-424-5p	AXIN2	1	1	1	0
hsa-miR-486-3p	MICALL1	1	0	1	1		hsa-miR-424-5p	CARD10	1	1	1	0
hsa-miR-486-3p	SEMA6A	1	0	1	1		hsa-miR-424-5p	ARIH1	1	1	1	0
hsa-miR-486-3p	DGKB	1	0	1	1		hsa-miR-424-5p	ZNF267	1	1	1	1
hsa-miR-486-3p	ABL1	1	0	1	1		hsa-miR-424-5p	CACUL1	1	1	1	1
hsa-miR-486-3p	RPRM	1	0	1	1		hsa-miR-424-5p	MOB4	1	1	1	1
hsa-miR-486-3p	C20orf27	0	1	1	1		hsa-miR-424-5p	PPIG	0	1	1	1
hsa-miR-486-3p	TULP3	1	0	1	1		hsa-miR-424-5p	AREL1	1	0	1	1
hsa-miR-486-3p	PTGES	0	1	1	1		hsa-miR-424-5p	ZCCHC3	1	1	1	0
hsa-miR-486-3p	E2F4	1	0	1	1		hsa-miR-424-5p	TAOK1	1	1	1	0
hsa-miR-486-3p	ALDH3B2	1	0	1	1		hsa-miR-424-5p	UBE2Q1	1	1	1	0
hsa-miR-486-3p	TBC1D25	1	0	1	1		hsa-miR-424-5p	SH3BGRL2	1	0	1	1
hsa-miR-486-3p	MGAT5B	1	0	1	1		hsa-miR-424-5p	LRIG2	1	1	1	0
hsa-miR-486-3p	EPHB2	1	0	1	1		hsa-miR-424-5p	ATP8A1	1	0	1	1
hsa-miR-486-3p	LRRC32	1	0	1	1		hsa-miR-424-5p	CEP55	1	1	1	0
hsa-miR-486-3p	FOXE3	1	0	1	1		hsa-miR-424-5p	CC2D1B	1	0	1	1
hsa-miR-486-3p	SPATA2	1	0	1	1		hsa-miR-424-5p	MAP3K3	1	0	1	1
hsa-miR-486-3p	SLC25A22	1	0	1	1		hsa-miR-424-5p	IL15	1	0	1	1
hsa-miR-486-3p	LIN28A	1	0	1	1		hsa-miR-424-5p	ANKRD29	1	0	1	1
hsa-miR-486-3p	PEX26	1	0	1	1		hsa-miR-424-5p	PPP1R11	1	1	1	0
hsa-miR-486-3p	DNHD1	1	0	1	1		hsa-miR-424-5p	MCFD2	0	1	1	1
hsa-miR-486-3p	KRT8	0	1	1	1		hsa-miR-424-5p	PURA	1	0	1	1
hsa-miR-486-3p	KRT4	1	0	1	1		hsa-miR-424-5p	ATP5G3	1	1	1	0
hsa-miR-486-3p	SLC9A8	1	0	1	1		hsa-miR-424-5p	SMAD7	1	1	1	0
hsa-miR-486-3p	WNT4	1	0	1	1		hsa-miR-424-5p	TPM2	1	1	1	0
hsa-miR-486-3p	CPLX2	1	0	1	1		hsa-miR-424-5p	PDCD1	0	1	1	1
hsa-miR-486-3p	B4GALNT4	0	1	1	1		hsa-miR-424-5p	RPS6KA6	1	0	1	1
hsa-miR-486-3p	FADS2	1	0	1	1		hsa-miR-424-5p	STRADB	1	1	1	0
hsa-miR-486-3p	CPSF7	1	0	1	1		hsa-miR-424-5p	PRKAA1	1	1	1	1
hsa-miR-486-3p	C15orf53	1	0	1	1		hsa-miR-424-5p	ELL2	1	0	1	1
hsa-miR-486-3p	BRF1	1	0	1	1		hsa-miR-424-5p	STX1A	1	0	1	1
hsa-miR-486-3p	AHDC1	1	0	1	1		hsa-miR-424-5p	CD28	1	0	1	1
hsa-miR-486-3p	FOSL2	1	0	1	1		hsa-miR-424-5p	ABHD2	1	1	1	1
hsa-miR-486-3p	MEF2D	1	0	1	1		hsa-miR-424-5p	CDC14A	0	1	1	1
hsa-miR-486-3p	SLC30A2	1	0	1	1		hsa-miR-424-5p	RAB23	1	1	1	1
hsa-miR-486-3p	FAM101B	1	0	1	1		hsa-miR-424-5p	CBX6	0	1	1	1
hsa-miR-486-3p	LRBA	1	0	1	1		hsa-miR-424-5p	DENND6A	1	0	1	1
hsa-miR-486-3p	C16orf70	1	0	1	1		hsa-miR-424-5p	SYNRG	1	1	1	0
hsa-miR-486-3p	ITGB2	1	0	1	1		hsa-miR-424-5p	AVL9	1	1	1	0
hsa-miR-486-3p	RPL18A	0	1	1	1		hsa-miR-424-5p	SYT4	1	0	1	1
hsa-miR-486-3p	SRSF6	1	0	1	1		hsa-miR-424-5p	SRSF1	0	1	1	1
hsa-miR-486-3p	SYT2	1	0	1	1		hsa-miR-424-5p	OSBPL3	1	1	1	0
hsa-miR-486-3p	SSBP2	1	0	1	1		hsa-miR-424-5p	MKX	1	1	1	0
hsa-miR-486-3p	CAMTA1	1	0	1	1		hsa-miR-424-5p	CAMSAP1	1	1	1	0
hsa-miR-486-3p	TFE3	1	0	1	1		hsa-miR-424-5p	FAM161A	1	0	1	1
hsa-miR-486-3p	NIPAL3	1	0	1	1		hsa-miR-424-5p	RAB3IP	0	1	1	1
hsa-miR-486-3p	NDOR1	1	0	1	1		hsa-miR-424-5p	SLC39A9	1	1	1	0
hsa-miR-486-3p	PADI6	1	0	1	1		hsa-miR-424-5p	TMEM74B	1	0	1	1
hsa-miR-486-3p	MCM5	1	0	1	1		hsa-miR-424-5p	PLAG1	1	1	1	0
hsa-miR-486-3p	RARG	1	0	1	1		hsa-miR-424-5p	SSRP1	1	1	1	1
hsa-miR-486-3p	MDGA1	1	0	1	1		hsa-miR-424-5p	USP15	1	1	1	0
hsa-miR-486-3p	GFER	0	1	1	1		hsa-miR-424-5p	ACVR2A	1	1	1	0
hsa-miR-486-3p	NME4	1	0	1	1		hsa-miR-424-5p	TRIM35	1	1	1	1
hsa-miR-486-3p	BACE1	1	0	1	1		hsa-miR-424-5p	TLE4	1	0	1	1
hsa-miR-486-3p	ATP6V0D1	1	0	1	1		hsa-miR-424-5p	TTL	1	0	1	1
hsa-miR-486-3p	IKZF2	1	0	1	1		hsa-miR-424-5p	TBC1D20	1	0	1	1
hsa-miR-486-3p	HIF1AN	1	0	1	1		hsa-miR-424-5p	FASN	1	1	1	0
hsa-miR-486-3p	SCARF2	0	1	1	1		hsa-miR-424-5p	MMS19	1	0	1	1
hsa-miR-486-3p	VSTM2L	1	0	1	1		hsa-miR-424-5p	MRAS	1	0	1	1
hsa-miR-486-3p	ARHGAP1	1	0	1	1		hsa-miR-424-5p	ARMC12	0	1	1	1
hsa-miR-486-3p	REPIN1	0	1	1	1		hsa-miR-424-5p	KDR	1	0	1	1
hsa-miR-486-3p	SRC	1	0	1	1		hsa-miR-424-5p	LAMC1	1	1	1	0
hsa-miR-486-3p	PRAP1	1	0	1	1		hsa-miR-424-5p	DMTF1	1	1	1	1
hsa-miR-486-3p	LMF2	1	0	1	1		hsa-miR-424-5p	ZNF691	1	1	1	0
hsa-miR-486-3p	KIF21B	1	0	1	1		hsa-miR-424-5p	BCAP29	1	0	1	1
hsa-miR-486-3p	LUZP1	1	0	1	1		hsa-miR-424-5p	RAD23B	1	1	1	0
hsa-miR-486-3p	TSPEAR	1	0	1	1		hsa-miR-424-5p	USP14	1	0	1	1
hsa-miR-486-3p	ABCG4	1	0	1	1		hsa-miR-424-5p	TRAK1	1	1	1	0
hsa-miR-486-3p	HEYL	1	0	1	1		hsa-miR-424-5p	PAX7	1	0	1	1
hsa-miR-486-3p	C5orf52	1	0	1	1		hsa-miR-424-5p	MLYCD	1	0	1	1
hsa-miR-486-3p	SOX14	1	0	1	1		hsa-miR-424-5p	LHX3	1	0	1	1
hsa-miR-486-3p	TRPC4AP	1	0	1	1		hsa-miR-424-5p	WASL	1	0	1	1
hsa-miR-486-3p	CTDSP1	1	0	1	1		hsa-miR-424-5p	CD2AP	1	1	1	0
hsa-miR-486-3p	CHST1	1	0	1	1		hsa-miR-424-5p	GOSR1	0	1	1	1
hsa-miR-486-3p	MPRIP	1	0	1	1		hsa-miR-424-5p	RPRD2	1	1	1	0
hsa-miR-486-3p	VAMP2	1	0	1	1		hsa-miR-424-5p	DNAJB4	1	0	1	1
hsa-miR-486-3p	PXN	1	0	1	1		hsa-miR-424-5p	KCNN4	1	0	1	1
hsa-miR-486-3p	EIF2S3	0	1	1	1		hsa-miR-424-5p	SIDT1	1	0	1	1
hsa-miR-486-3p	CREB3L2	1	0	1	1		hsa-miR-424-5p	RBBP6	1	1	1	0
hsa-miR-486-3p	LTBP3	1	0	1	1		hsa-miR-424-5p	KMT2D	1	0	1	1
hsa-miR-486-3p	SEMA3F	1	0	1	1		hsa-miR-424-5p	UBE4B	1	0	1	1
hsa-miR-486-3p	CBX2	1	0	1	1		hsa-miR-424-5p	CLEC2D	0	1	1	1
hsa-miR-486-3p	HCN2	1	0	1	1		hsa-miR-424-5p	CHEK1	1	1	1	0
hsa-miR-486-3p	EN1	1	0	1	1		hsa-miR-424-5p	SPTBN2	1	0	1	1
hsa-miR-486-3p	FNDC4	1	0	1	1		hsa-miR-424-5p	SREK1	1	1	1	0
hsa-miR-486-3p	SKI	0	1	1	1		hsa-miR-424-5p	CDCA4	1	1	1	1
hsa-miR-486-3p	ZNF512B	1	0	1	1		hsa-miR-424-5p	PDIA6	1	1	1	0
hsa-miR-486-3p	PTMS	1	0	1	1		hsa-miR-424-5p	CPEB3	1	1	1	0
hsa-miR-486-3p	SORT1	1	0	1	1		hsa-miR-424-5p	FAM189A1	1	0	1	1
hsa-miR-486-3p	HOXC4	1	0	1	1		hsa-miR-424-5p	GCC2	1	0	1	1
hsa-miR-486-3p	PIGR	1	0	1	1		hsa-miR-424-5p	ZMAT3	1	1	1	0
hsa-miR-486-3p	SPIB	1	0	1	1		hsa-miR-424-5p	ENTPD1	1	1	1	0
hsa-miR-486-3p	PHF8	1	0	1	1		hsa-miR-424-5p	VAMP1	1	0	1	1
hsa-miR-486-3p	NDRG3	0	1	1	1		hsa-miR-424-5p	ZFHX4	1	1	1	1
hsa-miR-486-3p	JPH1	1	0	1	1		hsa-miR-424-5p	JARID2	1	1	1	0
hsa-miR-486-3p	DAZAP2	0	1	1	1		hsa-miR-424-5p	HOXA3	1	1	1	0
hsa-miR-486-3p	CSF1	1	0	1	1		hsa-miR-424-5p	PHF19	1	1	1	0
hsa-miR-486-3p	IFITM5	1	0	1	1		hsa-miR-424-5p	GAREM	1	0	1	1
hsa-miR-486-3p	DENND1B	1	0	1	1		hsa-miR-424-5p	E2F7	1	1	1	0
hsa-miR-486-3p	FAM155B	1	0	1	1		hsa-miR-424-5p	COMT	1	0	1	1
hsa-miR-486-3p	FAM178A	1	0	1	1		hsa-miR-424-5p	SEC14L4	1	0	1	1
hsa-miR-486-3p	ELMO1	1	0	1	1		hsa-miR-424-5p	WDTC1	1	0	1	1
hsa-miR-486-3p	TMEM167B	1	0	1	1		hsa-miR-424-5p	PDCD6IP	1	0	1	1
hsa-miR-486-3p	CRTC3	1	0	1	1		hsa-miR-424-5p	NIN	1	0	1	1
hsa-miR-486-3p	GRIN1	1	0	1	1		hsa-miR-424-5p	ARHGAP12	1	1	1	0
hsa-miR-486-3p	CBX6	1	0	1	1		hsa-miR-424-5p	AGO4	1	1	1	1
hsa-miR-486-3p	PHKA1	1	0	1	1		hsa-miR-424-5p	PISD	1	1	1	0
hsa-miR-486-3p	CHD5	1	0	1	1		hsa-miR-424-5p	AKT3	1	1	1	1
hsa-miR-486-3p	FKBP11	1	0	1	1		hsa-miR-424-5p	MXD3	1	0	1	1
hsa-miR-486-3p	RELL2	1	0	1	1		hsa-miR-424-5p	MTHFR	1	1	1	0
hsa-miR-486-3p	CPEB2	1	0	1	1		hsa-miR-424-5p	DYRK1B	1	0	1	1
hsa-miR-486-3p	AIF1L	1	0	1	1		hsa-miR-424-5p	GNAL	1	1	1	1
hsa-miR-486-3p	SNX1	1	0	1	1		hsa-miR-424-5p	PLEKHA1	1	1	1	0
hsa-miR-486-3p	NHLH1	1	0	1	1		hsa-miR-424-5p	MAP2K1	1	1	1	0
hsa-miR-486-3p	UBE2O	1	0	1	1		hsa-miR-424-5p	ZFHX3	1	0	1	1
hsa-miR-486-3p	FGFR3	1	0	1	1		hsa-miR-424-5p	LRP6	1	0	1	1
hsa-miR-486-3p	PPP2R5B	1	0	1	1		hsa-miR-424-5p	RBM12	1	0	1	1
hsa-miR-486-3p	LPPR2	1	0	1	1		hsa-miR-424-5p	ACTR2	1	1	1	0
hsa-miR-486-3p	MAPK15	1	0	1	1		hsa-miR-424-5p	WIPI2	1	1	1	0
hsa-miR-486-3p	PPM1F	1	0	1	1		hsa-miR-424-5p	SKI	1	1	1	0
hsa-miR-486-3p	MARK2	1	0	1	1		hsa-miR-424-5p	PTPN3	1	0	1	1
hsa-miR-486-3p	DNAJC5	1	0	1	1		hsa-miR-424-5p	CDC25A	1	1	1	0
hsa-miR-486-3p	CACHD1	1	0	1	1		hsa-miR-424-5p	FBXL20	1	1	1	0
hsa-miR-486-3p	FBXL20	1	0	1	1		hsa-miR-424-5p	AGO1	1	0	1	1
hsa-miR-486-3p	CYHR1	1	0	1	1		hsa-miR-424-5p	MASP1	1	0	1	1
hsa-miR-486-3p	BBS4	1	0	1	1		hsa-miR-424-5p	DSCR3	1	0	1	1
hsa-miR-486-3p	CDC20B	1	0	1	1		hsa-miR-424-5p	TFCP2L1	1	0	1	1
hsa-miR-486-3p	SOX10	1	0	1	1		hsa-miR-424-5p	SIK1	1	1	1	0
hsa-miR-486-3p	FAT2	1	0	1	1		hsa-miR-424-5p	TARBP2	1	1	1	0
hsa-miR-486-3p	AATK	1	0	1	1		hsa-miR-424-5p	NAPG	1	1	1	0
hsa-miR-486-3p	BMP2	1	0	1	1		hsa-miR-424-5p	PSAT1	1	1	1	0
hsa-miR-486-3p	PIK3R2	1	0	1	1		hsa-miR-424-5p	NUP50	1	1	1	0
hsa-miR-486-3p	ARL3	1	0	1	1		hsa-miR-424-5p	PTH	1	0	1	1
hsa-miR-486-3p	GRM2	1	0	1	1		hsa-miR-424-5p	SIAH1	1	1	1	1
hsa-miR-486-3p	FAM189A1	1	0	1	1		hsa-miR-424-5p	HSPE1-MOB4	1	1	1	0
hsa-miR-486-3p	CLMN	1	0	1	1		hsa-miR-424-5p	FKBP1A	1	1	1	1
hsa-miR-486-3p	CCDC114	1	0	1	1		hsa-miR-424-5p	GALNT1	1	1	1	0
hsa-miR-486-3p	USP30	1	0	1	1		hsa-miR-424-5p	SLC25A12	1	1	1	1
hsa-miR-486-3p	HS6ST3	0	1	1	1		hsa-miR-424-5p	DDX3X	1	1	1	0
hsa-miR-486-3p	FMOD	1	0	1	1		hsa-miR-424-5p	COL12A1	1	0	1	1
hsa-miR-486-3p	CCDC149	1	0	1	1		hsa-miR-424-5p	PPAP2B	1	1	1	0
hsa-miR-486-3p	SDC3	1	0	1	1		hsa-miR-424-5p	RS1	1	1	1	1
hsa-miR-486-3p	TM9SF4	1	0	1	1		hsa-miR-424-5p	IARS	1	1	1	0
hsa-miR-486-3p	PDIK1L	1	0	1	1		hsa-miR-424-5p	CRKL	1	1	1	0
hsa-miR-486-3p	FXR2	0	1	1	1		hsa-miR-424-5p	SIPA1L2	1	0	1	1
hsa-miR-486-3p	TNRC6B	0	1	1	1		hsa-miR-424-5p	DESI1	1	0	1	1
hsa-miR-486-3p	COL5A3	1	0	1	1		hsa-miR-424-5p	TXNRD3NB	1	0	1	1
hsa-miR-486-3p	STRA6	1	0	1	1		hsa-miR-424-5p	MYO5A	1	1	1	0
hsa-miR-486-3p	MMP15	1	0	1	1		hsa-miR-424-5p	ABL2	1	1	1	0
hsa-miR-486-3p	ACOT11	1	0	1	1		hsa-miR-424-5p	CD40	1	0	1	1
hsa-miR-486-3p	RNF165	1	0	1	1		hsa-miR-424-5p	SIDT2	1	1	1	0
hsa-miR-486-3p	ALPI	0	1	1	1		hsa-miR-424-5p	SETD1B	0	1	1	1
hsa-miR-486-3p	RAB43	1	0	1	1		hsa-miR-424-5p	ATXN7L3B	1	1	1	0
hsa-miR-486-3p	ZSWIM3	1	0	1	1		hsa-miR-424-5p	ZNF704	1	1	1	0
hsa-miR-486-3p	ELFN2	1	0	1	1		hsa-miR-424-5p	CHIC1	1	1	1	0
hsa-miR-486-3p	SH3PXD2A	0	1	1	1		hsa-miR-424-5p	ZBTB10	1	1	1	0
hsa-miR-486-3p	CHRD	1	0	1	1		hsa-miR-424-5p	LURAP1L	1	1	1	1
hsa-miR-486-3p	CINP	1	0	1	1		hsa-miR-424-5p	NCKAP1	0	1	1	1
hsa-miR-486-3p	DGKD	1	0	1	1		hsa-miR-424-5p	SNRPB2	1	1	1	0
hsa-miR-486-3p	PPARD	1	0	1	1		hsa-miR-424-5p	SLC9A8	1	0	1	1
hsa-miR-486-3p	PLD3	1	0	1	1		hsa-miR-424-5p	SLC36A2	1	0	1	1
hsa-miR-486-3p	TCEB3	1	0	1	1		hsa-miR-424-5p	USP42	1	1	1	1
hsa-miR-486-3p	UNK	1	0	1	1		hsa-miR-424-5p	EIF2B2	1	1	1	0
hsa-miR-486-3p	ARHGAP35	1	0	1	1		hsa-miR-424-5p	TNRC6B	1	1	1	0
hsa-miR-486-3p	DAP	1	0	1	1		hsa-miR-424-5p	AMER1	1	0	1	1
hsa-miR-486-3p	THSD4	1	0	1	1		hsa-miR-424-5p	ITPR1	1	1	1	0
hsa-miR-486-3p	TBC1D10B	1	0	1	1		hsa-miR-424-5p	CBX4	1	1	1	0
hsa-miR-486-3p	CAD	1	1	1	1		hsa-miR-424-5p	ATG9A	1	1	1	0
hsa-miR-486-3p	CC2D1B	0	1	1	1		hsa-miR-424-5p	RFK	1	0	1	1
hsa-miR-486-3p	TMEM234	1	0	1	1		hsa-miR-424-5p	PTPRD	1	1	1	0
hsa-miR-486-3p	FOXO4	1	0	1	1		hsa-miR-424-5p	CHD2	1	0	1	1
hsa-miR-486-3p	TCF12	1	0	1	1		hsa-miR-424-5p	GPATCH8	1	1	1	1
hsa-miR-486-3p	ZNF578	1	0	1	1		hsa-miR-424-5p	N4BP1	1	1	1	0
hsa-miR-486-3p	ABHD6	1	0	1	1		hsa-miR-424-5p	RUNX1T1	1	1	1	0
hsa-miR-486-3p	TUBB	1	0	1	1		hsa-miR-424-5p	LRRK1	1	0	1	1
hsa-miR-486-3p	PAX2	0	1	1	1		hsa-miR-424-5p	PAFAH1B2	1	1	1	0
hsa-miR-486-3p	DUSP7	1	0	1	1		hsa-miR-424-5p	CBX2	1	1	1	0
hsa-miR-486-3p	GLB1L2	1	0	1	1		hsa-miR-424-5p	RASGEF1B	1	0	1	1
hsa-miR-486-3p	CTNNBIP1	1	0	1	1		hsa-miR-424-5p	VEGFA	1	1	1	0
hsa-miR-486-3p	WSCD2	1	0	1	1		hsa-miR-424-5p	TMEM154	1	0	1	1
hsa-miR-486-3p	VDR	1	0	1	1		hsa-miR-424-5p	ANKRD13D	1	0	1	1
hsa-miR-486-3p	CLIP2	1	0	1	1		hsa-miR-424-5p	ARHGAP32	1	1	1	0
hsa-miR-486-3p	SYT5	1	0	1	1		hsa-miR-424-5p	MAMSTR	1	0	1	1
hsa-miR-486-3p	CIAPIN1	0	1	1	1		hsa-miR-424-5p	GABPA	1	1	1	0
hsa-miR-486-3p	KY	1	0	1	1		hsa-miR-424-5p	RECK	1	1	1	0
hsa-miR-486-3p	RFWD3	1	1	1	1		hsa-miR-424-5p	C11orf24	1	1	1	0
hsa-miR-486-3p	TUB	1	0	1	1		hsa-miR-424-5p	MTMR4	1	0	1	1
hsa-miR-486-3p	SNX32	1	0	1	1		hsa-miR-424-5p	PLRG1	1	1	1	0
hsa-miR-486-3p	OPA3	1	0	1	1		hsa-miR-424-5p	NUFIP2	1	1	1	0
hsa-miR-486-3p	BCORL1	1	0	1	1		hsa-miR-424-5p	CLUH	1	0	1	1
hsa-miR-486-3p	CCND1	1	0	1	1		hsa-miR-424-5p	DRD1	1	0	1	1
hsa-miR-486-3p	PDXK	1	0	1	1		hsa-miR-424-5p	SHOC2	1	1	1	1
hsa-miR-486-3p	FLT4	1	0	1	1		hsa-miR-424-5p	FOXK1	1	1	1	1
hsa-miR-486-3p	MYO18A	1	0	1	1		hsa-miR-424-5p	CUL2	1	1	1	1
hsa-miR-486-3p	CCND2	1	0	1	1		hsa-miR-424-5p	LRRFIP2	1	1	1	0
hsa-miR-486-3p	MX1	1	0	1	1		hsa-miR-424-5p	PPIL1	1	1	1	0
hsa-miR-486-3p	ZNF787	1	0	1	1		hsa-miR-424-5p	SPRED1	1	1	1	0
hsa-miR-486-3p	JAKMIP3	1	0	1	1		hsa-miR-424-5p	PCLO	1	0	1	1
hsa-miR-486-3p	CDYL2	1	0	1	1		hsa-miR-424-5p	PNPLA6	1	1	1	0
hsa-miR-486-3p	ZER1	1	0	1	1		hsa-miR-424-5p	ZNRF2	1	1	1	1
hsa-miR-486-3p	ENG	0	1	1	1		hsa-miR-424-5p	VPS33B	1	0	1	1
hsa-miR-486-3p	USF1	1	0	1	1		hsa-miR-424-5p	UNC119B	1	0	1	1
hsa-miR-486-3p	PLCB1	1	0	1	1		hsa-miR-424-5p	PIM1	1	1	1	0
hsa-miR-486-3p	FLOT2	1	0	1	1		hsa-miR-424-5p	SOWAHC	1	1	1	0
hsa-miR-486-3p	AKAP13	1	0	1	1		hsa-miR-424-5p	BAG4	1	1	1	0
hsa-miR-486-3p	SYVN1	1	0	1	1		hsa-miR-424-5p	LDLRAD2	1	0	1	1
hsa-miR-486-3p	SCN2B	1	0	1	1		hsa-miR-512-3p	RNMT	1	0	1	1
hsa-miR-486-3p	ADCK3	1	0	1	1		hsa-miR-512-3p	CDK19	1	0	1	1
hsa-miR-486-3p	PSME3	1	0	1	1		hsa-miR-512-3p	TSPAN14	0	1	1	1
hsa-miR-486-3p	2018-09-03	1	0	1	1		hsa-miR-512-3p	CPNE3	1	0	1	1
hsa-miR-486-3p	CORO6	1	0	1	1		hsa-miR-512-3p	TNIP3	0	1	1	1
hsa-miR-486-3p	BCKDK	1	0	1	1		hsa-miR-512-3p	ICA1L	0	1	1	1
hsa-miR-486-3p	C1orf229	0	1	1	1		hsa-miR-512-3p	WDR73	0	1	1	1
hsa-miR-486-3p	PRKCG	1	0	1	1		hsa-miR-512-3p	COX19	0	1	1	1
hsa-miR-486-3p	PROM2	1	0	1	1		hsa-miR-512-3p	POLK	1	0	1	1
hsa-miR-486-3p	TMEM179	1	0	1	1		hsa-miR-512-3p	PTPN4	1	1	1	1
hsa-miR-486-3p	PLB1	1	0	1	1		hsa-miR-512-3p	ERVV-2	1	0	1	1
hsa-miR-486-3p	ENTPD2	1	0	1	1		hsa-miR-512-3p	GK5	0	1	1	1
hsa-miR-486-3p	DIEXF	1	0	1	1		hsa-miR-512-3p	CAMKK1	1	0	1	1
hsa-miR-486-3p	TMEM229B	1	0	1	1		hsa-miR-512-3p	MID1IP1	1	0	1	1
hsa-miR-486-3p	PPP1R14A	0	1	1	1		hsa-miR-512-3p	PPP2R5E	1	0	1	1
hsa-miR-486-3p	CDC25B	1	0	1	1		hsa-miR-512-3p	TMCO6	1	0	1	1
hsa-miR-486-3p	ZMYND10	1	0	1	1		hsa-miR-512-3p	MTMR9	0	1	1	1
hsa-miR-486-3p	RFFL	1	0	1	1		hsa-miR-512-3p	NUPL1	0	1	1	1
hsa-miR-486-3p	FYCO1	1	0	1	1		hsa-miR-512-3p	SAMD8	0	1	1	1
hsa-miR-486-3p	CACNG1	1	0	1	1		hsa-miR-512-3p	CDS1	1	0	1	1
hsa-miR-486-3p	AGT	1	0	1	1		hsa-miR-512-3p	TRIM2	1	0	1	1
hsa-miR-486-3p	G3BP2	1	0	1	1		hsa-miR-512-3p	PCDHA9	1	0	1	1
hsa-miR-486-3p	CACNA2D2	1	1	1	1		hsa-miR-512-3p	DNAJB7	1	0	1	1
hsa-miR-486-3p	CARHSP1	1	0	1	1		hsa-miR-512-3p	MBTPS2	1	0	1	1
hsa-miR-486-3p	WDR5	1	0	1	1		hsa-miR-512-3p	CLPTM1	1	0	1	1
hsa-miR-486-3p	GRAP2	1	0	1	1		hsa-miR-512-3p	ZNF578	0	1	1	1
hsa-miR-486-3p	PDGFRB	1	0	1	1		hsa-miR-512-3p	PLEKHM1	1	0	1	1
hsa-miR-486-3p	GATAD2B	1	0	1	1		hsa-miR-512-3p	SLC35F6	1	1	1	1
hsa-miR-486-3p	AGPAT1	1	0	1	1		hsa-miR-512-3p	PIGN	1	0	1	1
hsa-miR-486-3p	NSD1	1	1	1	1		hsa-miR-512-3p	FEM1C	1	1	1	1
hsa-miR-486-3p	SIPA1L1	1	0	1	1		hsa-miR-512-3p	POLR2C	1	0	1	1
hsa-miR-486-3p	HOXC6	1	0	1	1		hsa-miR-512-3p	DLG2	1	0	1	1
hsa-miR-486-3p	AFAP1L2	1	0	1	1		hsa-miR-512-3p	TRHDE	1	0	1	1
hsa-miR-486-3p	ZNF215	1	0	1	1		hsa-miR-512-3p	PCDHA6	1	0	1	1
hsa-miR-486-3p	ELMSAN1	1	0	1	1		hsa-miR-512-3p	MALT1	0	1	1	1
hsa-miR-486-3p	CYTH4	1	0	1	1		hsa-miR-512-3p	ATCAY	1	0	1	1
hsa-miR-486-3p	KDELR1	1	0	1	1		hsa-miR-512-3p	PHKA1	1	0	1	1
hsa-miR-486-3p	HLA-DRB1	1	0	1	1		hsa-miR-512-3p	CCKBR	1	0	1	1
hsa-miR-486-3p	SLC19A1	1	0	1	1		hsa-miR-512-3p	UHMK1	1	0	1	1
hsa-miR-486-3p	MNT	0	1	1	1		hsa-miR-512-3p	SYK	1	0	1	1
hsa-miR-486-3p	NFIC	1	0	1	1		hsa-miR-512-3p	PARP8	1	0	1	1
hsa-miR-486-3p	ZNF593	1	0	1	1		hsa-miR-512-3p	C6orf25	1	0	1	1
hsa-miR-486-3p	MBD1	1	0	1	1		hsa-miR-512-3p	MBNL2	1	0	1	1
hsa-miR-486-3p	TMEM164	1	0	1	1		hsa-miR-512-3p	CAMTA1	1	0	1	1
hsa-miR-486-3p	CSRNP1	1	0	1	1		hsa-miR-512-3p	PFN2	1	0	1	1
hsa-miR-486-3p	SLC34A2	1	0	1	1		hsa-miR-512-3p	HEG1	1	0	1	1
hsa-miR-486-3p	GM2A	1	0	1	1		hsa-miR-512-3p	ANAPC13	1	0	1	1
hsa-miR-486-3p	ADAMTS4	1	0	1	1		hsa-miR-512-3p	CEBPG	1	1	1	1
hsa-miR-486-3p	RAB2B	1	0	1	1		hsa-miR-512-3p	PCDHA12	1	0	1	1
hsa-miR-486-3p	AP1B1	1	0	1	1		hsa-miR-512-3p	RCBTB2	1	0	1	1
hsa-miR-486-3p	ZNF346	1	0	1	1		hsa-miR-512-3p	LIN52	0	1	1	1
hsa-miR-486-3p	NEFH	1	0	1	1		hsa-miR-512-3p	TET3	1	0	1	1
hsa-miR-486-3p	CD276	1	0	1	1		hsa-miR-512-3p	SCG3	1	0	1	1
hsa-miR-486-3p	KCNC4	1	0	1	1		hsa-miR-512-3p	TNFAIP8L1	0	1	1	1
hsa-miR-486-3p	FAM83A	0	1	1	1		hsa-miR-512-3p	SS18	1	0	1	1
hsa-miR-486-3p	MRPS7	1	0	1	1		hsa-miR-512-3p	KREMEN1	1	0	1	1
hsa-miR-486-3p	MEGF11	1	0	1	1		hsa-miR-512-3p	FOXK2	1	0	1	1
hsa-miR-486-3p	RAPGEFL1	1	0	1	1		hsa-miR-512-3p	C12orf65	0	1	1	1
hsa-miR-486-3p	RBCK1	1	0	1	1		hsa-miR-512-3p	EFNA1	0	1	1	1
hsa-miR-486-3p	ATP7A	1	0	1	1		hsa-miR-512-3p	FAHD1	0	1	1	1
hsa-miR-486-3p	FAM212B	1	0	1	1		hsa-miR-512-3p	GALNT3	0	1	1	1
hsa-miR-486-3p	SYK	1	0	1	1		hsa-miR-512-3p	DNAL1	0	1	1	1
hsa-miR-486-3p	CDKN1C	1	0	1	1		hsa-miR-512-3p	TAOK1	0	1	1	1
hsa-miR-486-3p	RAB11FIP4	1	0	1	1		hsa-miR-512-3p	CDK2AP2	1	0	1	1
hsa-miR-486-3p	SNPH	1	0	1	1		hsa-miR-512-3p	RHOC	1	1	1	1
hsa-miR-486-3p	CDC7	1	0	1	1		hsa-miR-512-3p	TTBK1	1	0	1	1
hsa-miR-486-3p	NPTX1	1	0	1	1		hsa-miR-512-3p	ZNF491	0	1	1	1
hsa-miR-486-3p	RELT	1	0	1	1		hsa-miR-512-3p	SNAP29	1	0	1	1
hsa-miR-486-3p	TRAFD1	1	0	1	1		hsa-miR-512-3p	DAZAP2	1	1	1	0
hsa-miR-486-3p	SHISA5	1	0	1	1		hsa-miR-512-3p	MBNL3	1	0	1	1
hsa-miR-486-3p	DBF4B	1	0	1	1		hsa-miR-512-3p	TCEB3	1	0	1	1
hsa-miR-486-3p	CNOT1	1	0	1	1		hsa-miR-512-3p	FAM160B1	0	1	1	1
hsa-miR-486-3p	SLC36A1	1	0	1	1		hsa-miR-512-3p	PCDH15	1	0	1	1
hsa-miR-486-3p	POU2F2	1	0	1	1		hsa-miR-512-3p	GAS2	1	0	1	1
hsa-miR-486-3p	CRIP2	1	0	1	1		hsa-miR-512-3p	RBM41	0	1	1	1
hsa-miR-486-3p	SIK2	1	0	1	1		hsa-miR-512-3p	UBL3	1	1	1	1
hsa-miR-486-3p	CD209	1	0	1	1		hsa-miR-512-3p	POLR3A	0	1	1	1
hsa-miR-486-3p	MTA1	0	1	1	1		hsa-miR-512-3p	JMJD1C	1	0	1	1
hsa-miR-486-3p	SLC4A2	1	1	1	1		hsa-miR-512-3p	HAS2	0	1	1	1
hsa-miR-486-3p	HLA-DRB5	1	0	1	1		hsa-miR-512-3p	LGSN	0	1	1	1
hsa-miR-486-3p	TBC1D20	1	0	1	1		hsa-miR-512-3p	BHMT2	0	1	1	1
hsa-miR-486-3p	RNF41	1	1	1	1		hsa-miR-512-3p	RPL17-C18orf32	1	1	1	1
hsa-miR-486-3p	ERGIC1	1	0	1	1		hsa-miR-512-3p	MAPK10	1	0	1	1
hsa-miR-486-3p	ABCB8	1	0	1	1		hsa-miR-512-3p	LRRC8B	1	0	1	1
hsa-miR-486-3p	CTDSP2	1	0	1	1		hsa-miR-512-3p	PIGO	0	1	1	1
hsa-miR-486-3p	PGAP3	1	0	1	1		hsa-miR-512-3p	TOX	1	0	1	1
hsa-miR-486-3p	KIAA1644	1	0	1	1		hsa-miR-512-3p	EEPD1	1	0	1	1
hsa-miR-486-3p	UAP1L1	1	0	1	1		hsa-miR-512-3p	NFATC3	1	0	1	1
hsa-miR-486-3p	ARRB2	1	0	1	1		hsa-miR-512-3p	LSM14A	1	0	1	1
hsa-miR-486-3p	TMEM132E	1	0	1	1		hsa-miR-512-3p	ZC3H12C	1	0	1	1
hsa-miR-486-3p	ATF7	1	0	1	1		hsa-miR-512-3p	ADAMTS5	1	0	1	1
hsa-miR-486-3p	LRP4	1	0	1	1		hsa-miR-512-3p	PARD3B	1	0	1	1
hsa-miR-486-3p	PPAPDC1B	1	0	1	1		hsa-miR-512-3p	TTC7B	1	0	1	1
hsa-miR-486-3p	IRF2BP1	1	0	1	1		hsa-miR-512-3p	WDR7	1	0	1	1
hsa-miR-486-3p	GDF11	1	0	1	1		hsa-miR-512-3p	CPSF7	1	0	1	1
hsa-miR-486-3p	PHLDB1	1	0	1	1		hsa-miR-512-3p	PPP1R15B	0	1	1	1
hsa-miR-486-3p	DGAT1	1	0	1	1		hsa-miR-512-3p	OSBPL8	0	1	1	1
hsa-miR-486-3p	GLIS2	1	0	1	1		hsa-miR-512-3p	RMND1	0	1	1	1
hsa-miR-486-3p	RBMS3	1	0	1	1		hsa-miR-512-3p	C6orf89	1	0	1	1
hsa-miR-486-3p	PTGFRN	1	0	1	1		hsa-miR-512-3p	ACSBG1	1	0	1	1
hsa-miR-486-3p	ZNF502	1	0	1	1		hsa-miR-512-3p	PCDHA3	1	0	1	1
hsa-miR-486-3p	SCMH1	1	0	1	1		hsa-miR-512-3p	GDAP2	1	0	1	1
hsa-miR-486-3p	PHF12	0	1	1	1		hsa-miR-512-3p	PHF20L1	1	0	1	1
hsa-miR-486-3p	SLC25A47	1	0	1	1		hsa-miR-512-3p	ACER3	1	0	1	1
hsa-miR-486-3p	EGLN2	1	0	1	1		hsa-miR-512-3p	MTHFD2	1	0	1	1
hsa-miR-486-3p	A4GALT	1	0	1	1		hsa-miR-512-3p	SLC2A4	1	0	1	1
hsa-miR-486-3p	AGAP3	1	0	1	1		hsa-miR-512-3p	PAPOLA	1	0	1	1
hsa-miR-486-3p	SCRT2	1	0	1	1		hsa-miR-512-3p	DYRK2	1	0	1	1
hsa-miR-486-3p	KCNH1	1	0	1	1		hsa-miR-512-3p	ABHD15	1	1	1	1
hsa-miR-486-3p	EDA	1	0	1	1		hsa-miR-512-3p	IL20RB	1	0	1	1
hsa-miR-486-3p	ZMAT5	0	1	1	1		hsa-miR-512-3p	PLA2G12A	0	1	1	1
hsa-miR-486-3p	SFN	1	0	1	1		hsa-miR-512-3p	DOCK3	1	0	1	1
hsa-miR-486-3p	CDC42SE1	1	0	1	1		hsa-miR-512-3p	ANKRD13C	1	0	1	1
hsa-miR-486-3p	EFNB1	1	0	1	1		hsa-miR-512-3p	NSF	1	0	1	1
hsa-miR-486-3p	GIMAP4	1	0	1	1		hsa-miR-512-3p	ADCY1	1	0	1	1
hsa-miR-486-3p	ZNF853	1	0	1	1		hsa-miR-512-3p	TMCC1	1	0	1	1
hsa-miR-486-3p	IL10RA	1	0	1	1		hsa-miR-512-3p	ERCC4	1	0	1	1
hsa-miR-486-3p	CDK5R2	1	0	1	1		hsa-miR-512-3p	PCDHAC1	1	0	1	1
hsa-miR-486-3p	SURF4	1	0	1	1		hsa-miR-512-3p	CCDC30	0	1	1	1
hsa-miR-486-3p	TRIM62	1	0	1	1		hsa-miR-512-3p	TXK	0	1	1	1
hsa-miR-486-3p	SNAI3	1	0	1	1		hsa-miR-512-3p	KRT4	1	0	1	1
hsa-miR-486-3p	HPSE2	1	0	1	1		hsa-miR-512-3p	DUSP1	1	0	1	1
hsa-miR-486-3p	CDC42EP4	0	1	1	1		hsa-miR-512-3p	RAP1A	0	1	1	1
hsa-miR-486-3p	WFIKKN2	1	0	1	1		hsa-miR-512-3p	NOD1	1	0	1	1
hsa-miR-486-3p	DEDD2	1	0	1	1		hsa-miR-512-3p	ABCG1	1	0	1	1
hsa-miR-486-3p	LHFPL4	1	0	1	1		hsa-miR-512-3p	DNAJC10	0	1	1	1
hsa-miR-486-3p	ICOSLG	1	0	1	1		hsa-miR-512-3p	SLAIN2	1	0	1	1
hsa-miR-486-3p	MYADM	0	1	1	1		hsa-miR-512-3p	CYP2U1	1	0	1	1
hsa-miR-486-3p	MTHFR	1	0	1	1		hsa-miR-512-3p	MYOZ3	1	0	1	1
hsa-miR-486-3p	TCF7L1	1	0	1	1		hsa-miR-512-3p	MGLL	1	0	1	1
hsa-miR-486-3p	FAM160B2	1	0	1	1		hsa-miR-512-3p	PRKAR2A	1	0	1	1
hsa-miR-486-3p	DOC2A	1	0	1	1		hsa-miR-512-3p	MYLK3	0	1	1	1
hsa-miR-486-3p	TK2	1	0	1	1		hsa-miR-512-3p	CBX5	1	1	1	1
hsa-miR-486-3p	TMEM104	1	0	1	1		hsa-miR-512-3p	OSCAR	1	0	1	1
hsa-miR-486-3p	VSX2	1	0	1	1		hsa-miR-512-3p	DPP3	1	0	1	1
hsa-miR-486-3p	NGFR	1	0	1	1		hsa-miR-512-3p	GFAP	1	0	1	1
hsa-miR-486-3p	CNTNAP1	1	0	1	1		hsa-miR-512-3p	IP6K1	1	0	1	1
hsa-miR-486-3p	GRIK3	1	0	1	1		hsa-miR-512-3p	C4orf29	1	1	1	1
hsa-miR-486-3p	JPH3	1	0	1	1		hsa-miR-512-3p	KCTD10	0	1	1	1
hsa-miR-486-3p	LIMK1	1	0	1	1		hsa-miR-512-3p	MFSD4	1	0	1	1
hsa-miR-486-3p	SRGAP3	1	0	1	1		hsa-miR-512-3p	GNB5	0	1	1	1
hsa-miR-486-3p	TSPAN33	1	0	1	1		hsa-miR-512-3p	ANKS4B	0	1	1	1
hsa-miR-486-3p	SLAMF8	1	0	1	1		hsa-miR-512-3p	TRIM33	1	0	1	1
hsa-miR-486-3p	GAS7	1	0	1	1		hsa-miR-512-3p	GEMIN8	0	1	1	1
hsa-miR-486-3p	PEMT	1	0	1	1		hsa-miR-512-3p	ZFHX3	1	0	1	1
hsa-miR-486-3p	MAP3K3	1	0	1	1		hsa-miR-512-3p	C8A	1	0	1	1
hsa-miR-486-3p	BEND4	1	0	1	1		hsa-miR-512-3p	SYNJ2BP	1	0	1	1
hsa-miR-486-3p	SPSB4	1	0	1	1		hsa-miR-512-3p	STX17	0	1	1	1
hsa-miR-486-3p	SLC6A9	1	0	1	1		hsa-miR-512-3p	KAT6A	1	0	1	1
hsa-miR-486-3p	ANKRD13B	1	0	1	1		hsa-miR-512-3p	PAPD5	0	1	1	1
hsa-miR-486-3p	SOGA1	1	0	1	1		hsa-miR-512-3p	NTNG1	1	0	1	1
hsa-miR-486-3p	DLL4	1	0	1	1		hsa-miR-512-3p	MRPL19	1	0	1	1
hsa-miR-486-3p	ZCCHC13	1	0	1	1		hsa-miR-512-3p	LILRA5	1	0	1	1
hsa-miR-486-3p	CALN1	1	0	1	1		hsa-miR-512-3p	ZNF711	1	0	1	1
hsa-miR-486-3p	MEP1A	1	0	1	1		hsa-miR-512-3p	CCDC125	0	1	1	1
hsa-miR-486-3p	IRF2BPL	1	0	1	1		hsa-miR-512-3p	MXI1	1	0	1	1
hsa-miR-486-3p	NACC2	1	1	1	1		hsa-miR-512-3p	CISD2	1	0	1	1
hsa-miR-486-3p	CXCL14	1	0	1	1		hsa-miR-512-3p	PPARA	1	0	1	1
hsa-miR-486-3p	TMEM129	1	0	1	1		hsa-miR-512-3p	TXNIP	0	1	1	1
hsa-miR-486-3p	TSPAN9	1	0	1	1		hsa-miR-512-3p	ABR	1	0	1	1
hsa-miR-486-3p	CASZ1	0	1	1	1		hsa-miR-512-3p	SERINC1	0	1	1	1
hsa-miR-486-3p	ADARB1	1	0	1	1		hsa-miR-512-3p	SLC16A6	1	0	1	1
hsa-miR-486-3p	OPN4	1	0	1	1		hsa-miR-512-3p	ETNK1	1	0	1	1
hsa-miR-486-3p	CNIH2	1	0	1	1		hsa-miR-512-3p	STXBP5L	1	0	1	1
hsa-miR-486-3p	KMT2D	1	1	1	0		hsa-miR-512-3p	TP53INP1	1	0	1	1
hsa-miR-486-3p	C17orf62	1	0	1	1		hsa-miR-512-3p	CCL5	0	1	1	1
hsa-miR-486-3p	PDPK1	1	0	1	1		hsa-miR-512-3p	CAPRIN2	0	1	1	1
hsa-miR-486-3p	MESDC1	1	0	1	1		hsa-miR-512-3p	GXYLT1	1	0	1	1
hsa-miR-486-3p	ATXN7L3	1	1	1	1		hsa-miR-512-3p	ABI2	0	1	1	1
hsa-miR-486-3p	BSN	1	0	1	1		hsa-miR-512-3p	SNRNP200	1	0	1	1
hsa-miR-486-3p	CASQ2	1	0	1	1		hsa-miR-512-3p	RALGPS1	1	0	1	1
hsa-miR-486-3p	SAPCD2	1	0	1	1		hsa-miR-512-3p	GTF2H3	1	1	1	0
hsa-miR-486-3p	FAM163A	1	0	1	1		hsa-miR-512-3p	UBAP1	1	0	1	1
hsa-miR-486-3p	NUTM2G	1	0	1	1		hsa-miR-512-3p	C18orf32	1	1	1	1
hsa-miR-486-3p	KCNQ4	1	0	1	1		hsa-miR-512-3p	ERO1LB	1	0	1	1
hsa-miR-486-3p	PTPRU	1	0	1	1		hsa-miR-512-3p	NEK1	1	0	1	1
hsa-miR-486-3p	MAU2	1	0	1	1		hsa-miR-512-3p	ABL2	1	0	1	1
hsa-miR-486-3p	SPOCK2	1	0	1	1		hsa-miR-512-3p	ANKDD1A	1	0	1	1
hsa-miR-486-3p	ITGA5	1	0	1	1		hsa-miR-512-3p	LIAS	0	1	1	1
hsa-miR-486-3p	EVI5	1	0	1	1		hsa-miR-512-3p	CADM2	0	1	1	1
hsa-miR-486-3p	NCKAP5L	1	0	1	1		hsa-miR-512-3p	DDI1	1	0	1	1
hsa-miR-486-3p	ZNF862	1	0	1	1		hsa-miR-512-3p	BPHL	1	0	1	1
hsa-miR-486-3p	ATXN7L3B	0	1	1	1		hsa-miR-512-3p	RSBN1L	1	0	1	1
hsa-miR-486-3p	DTX3	1	0	1	1		hsa-miR-512-3p	GLCE	0	1	1	1
hsa-miR-486-3p	LARGE	1	0	1	1		hsa-miR-512-3p	RBPMS	1	0	1	1
hsa-miR-486-3p	NCOR2	1	0	1	1		hsa-miR-512-3p	HCN4	1	0	1	1
hsa-miR-486-3p	TIE1	1	0	1	1		hsa-miR-512-3p	C14orf119	0	1	1	1
hsa-miR-486-3p	RANGAP1	1	0	1	1		hsa-miR-512-3p	RNF157	0	1	1	1
hsa-miR-486-3p	FAM222B	1	0	1	1		hsa-miR-512-3p	LANCL1	1	0	1	1
hsa-miR-486-3p	SCN4A	1	0	1	1		hsa-miR-512-3p	PRDX6	1	0	1	1
hsa-miR-486-3p	CAPN6	1	0	1	1		hsa-miR-512-3p	APBB2	1	0	1	1
hsa-miR-486-3p	SLC17A7	1	0	1	1		hsa-miR-512-3p	ZFYVE16	1	0	1	1
hsa-miR-486-3p	TMEM214	1	0	1	1		hsa-miR-512-3p	ZNF275	1	0	1	1
hsa-miR-486-3p	ATXN2L	1	0	1	1		hsa-miR-512-3p	FMO1	1	0	1	1
hsa-miR-486-3p	PAFAH1B2	1	0	1	1		hsa-miR-512-3p	NCOA5	1	0	1	1
hsa-miR-486-3p	SDF4	1	0	1	1		hsa-miR-512-3p	ARHGEF3	1	0	1	1
hsa-miR-486-3p	IDH3A	1	0	1	1		hsa-miR-512-3p	MAGED2	1	0	1	1
hsa-miR-486-3p	KLHL30	1	0	1	1		hsa-miR-512-3p	STAC2	0	1	1	1
hsa-miR-486-3p	MPP2	1	0	1	1		hsa-miR-512-3p	GANC	1	0	1	1
hsa-miR-486-3p	JMJD4	0	1	1	1		hsa-miR-512-3p	MYT1L	1	0	1	1
hsa-miR-486-3p	STX6	1	0	1	1		hsa-miR-512-3p	ZNF682	0	1	1	1
hsa-miR-486-3p	MGAT4B	1	0	1	1		hsa-miR-512-3p	ADAM18	1	0	1	1
hsa-miR-486-3p	TULP4	1	0	1	1		hsa-miR-512-3p	TP53INP2	1	0	1	1
hsa-miR-486-3p	BRPF3	1	0	1	1		hsa-miR-512-3p	PACSIN1	1	0	1	1
hsa-miR-486-3p	BCL3	0	1	1	1		hsa-miR-512-3p	ALX4	1	0	1	1
hsa-miR-486-3p	MAP1LC3A	1	0	1	1		hsa-miR-512-3p	ZNF213	1	0	1	1
hsa-miR-486-3p	SZRD1	1	0	1	1		hsa-miR-512-3p	PDE4C	0	1	1	1
hsa-miR-486-3p	SEC22C	1	0	1	1		hsa-miR-512-3p	YPEL5	1	0	1	1
hsa-miR-486-3p	OAS2	1	0	1	1		hsa-miR-512-3p	MTMR7	1	0	1	1
hsa-miR-486-3p	BMPR2	1	0	1	1		hsa-miR-512-3p	DNAJA3	1	0	1	1
hsa-miR-486-3p	FXYD6	1	0	1	1		hsa-miR-512-3p	PTRF	0	1	1	1
hsa-miR-486-3p	PLXNA4	1	1	1	1		hsa-miR-512-3p	GIPC2	1	0	1	1
hsa-miR-486-3p	SLC25A42	1	0	1	1		hsa-miR-512-3p	ZYG11A	0	1	1	1
hsa-miR-486-3p	PATZ1	1	0	1	1		hsa-miR-512-3p	E2F2	1	0	1	1
hsa-miR-486-3p	C19orf25	1	0	1	1		hsa-miR-512-3p	ZFR	1	0	1	1
hsa-miR-486-3p	MAPK8IP2	1	0	1	1		hsa-miR-512-3p	RNASE4	1	0	1	1
hsa-miR-486-3p	APEX2	1	0	1	1		hsa-miR-512-3p	TNFAIP1	1	0	1	1
hsa-miR-486-3p	VPS9D1	1	0	1	1		hsa-miR-512-3p	LRBA	1	0	1	1
hsa-miR-486-3p	EIF5AL1	0	1	1	1		hsa-miR-512-3p	ADAM17	1	1	1	1
hsa-miR-486-3p	RABL6	1	0	1	1		hsa-miR-512-3p	KIF5B	1	0	1	1
hsa-miR-486-3p	2018-03-01	1	0	1	1		hsa-miR-512-3p	SGTB	0	1	1	1
hsa-miR-486-3p	RNF187	1	0	1	1		hsa-miR-512-3p	NRIP3	1	0	1	1
hsa-miR-486-3p	NKIRAS2	1	0	1	1		hsa-miR-512-3p	TMEM30A	0	1	1	1
hsa-miR-486-3p	RELA	1	0	1	1		hsa-miR-512-3p	CNOT6L	1	0	1	1
hsa-miR-486-3p	MRVI1	1	0	1	1		hsa-miR-512-3p	CLIC5	1	0	1	1
hsa-miR-486-3p	MSI2	1	0	1	1		hsa-miR-512-3p	CRCP	0	1	1	1
hsa-miR-486-3p	GABRE	1	0	1	1		hsa-miR-512-3p	RSBN1	1	0	1	1
hsa-miR-486-3p	RHOB	1	0	1	1		hsa-miR-512-3p	TFDP2	1	0	1	1
hsa-miR-486-3p	PKHD1	1	0	1	1		hsa-miR-512-3p	ARL5B	1	1	1	1
hsa-miR-486-3p	DIXDC1	1	0	1	1		hsa-miR-512-3p	HOOK3	0	1	1	1
hsa-miR-486-3p	SCN1B	1	0	1	1		hsa-miR-512-3p	MAP3K2	1	0	1	1
hsa-miR-486-3p	ASH1L	1	0	1	1		hsa-miR-512-3p	PRC1	0	1	1	1
hsa-miR-486-3p	FAM131C	1	0	1	1		hsa-miR-512-3p	SNW1	1	0	1	1
hsa-miR-486-3p	ADCK1	1	0	1	1		hsa-miR-512-3p	CUL1	1	0	1	1
hsa-miR-486-3p	NR5A1	1	0	1	1		hsa-miR-512-3p	TMEM127	0	1	1	1
hsa-miR-486-3p	TMEM63C	1	0	1	1		hsa-miR-512-3p	KCNK6	0	1	1	1
hsa-miR-486-3p	SLC6A8	1	0	1	1		hsa-miR-512-3p	PCDH10	1	0	1	1
hsa-miR-486-3p	GBAS	1	0	1	1		hsa-miR-512-3p	PLCXD1	1	0	1	1
hsa-miR-486-3p	ADH6	1	0	1	1		hsa-miR-512-3p	ACAA1	1	0	1	1
hsa-miR-486-3p	DLL3	1	0	1	1		hsa-miR-512-3p	LILRB3	1	0	1	1
hsa-miR-486-3p	HM13	1	0	1	1		hsa-miR-512-3p	SLC35E1	1	0	1	1
hsa-miR-486-3p	KLHDC7B	1	0	1	1		hsa-miR-512-3p	TP63	1	0	1	1
hsa-miR-486-3p	FGFR1	1	0	1	1		hsa-miR-512-3p	FHDC1	0	1	1	1
hsa-miR-486-3p	OGT	1	1	1	1		hsa-miR-512-3p	TPRN	1	0	1	1
hsa-miR-486-3p	VAV2	1	0	1	1		hsa-miR-512-3p	PDXK	1	0	1	1
hsa-miR-486-3p	WNT1	1	0	1	1		hsa-miR-512-3p	ERBB3	1	0	1	1
hsa-miR-486-3p	FAM195B	1	0	1	1		hsa-miR-512-3p	PCDHA4	1	0	1	1
hsa-miR-486-3p	USP5	1	0	1	1		hsa-miR-512-3p	PTGIS	0	1	1	1
hsa-miR-486-3p	TTYH3	1	0	1	1		hsa-miR-512-3p	FKBP14	0	1	1	1
hsa-miR-486-3p	PGAM4	0	1	1	1		hsa-miR-512-3p	ESRP2	1	1	1	1
hsa-miR-486-3p	SF3A1	1	0	1	1		hsa-miR-512-3p	AKTIP	1	0	1	1
hsa-miR-486-3p	C2orf72	1	0	1	1		hsa-miR-512-3p	VAMP4	1	0	1	1
hsa-miR-486-3p	HSPG2	1	0	1	1		hsa-miR-512-3p	CYP11B2	1	0	1	1
hsa-miR-486-3p	DMBX1	1	0	1	1		hsa-miR-512-3p	KIAA1468	1	0	1	1
hsa-miR-486-3p	RHOG	1	0	1	1		hsa-miR-512-3p	PCDHAC2	1	0	1	1
hsa-miR-486-3p	TRPC5	1	0	1	1		hsa-miR-512-3p	LYRM4	1	0	1	1
hsa-miR-486-3p	HAMP	1	0	1	1		hsa-miR-512-3p	ETV1	1	0	1	1
hsa-miR-486-3p	RAF1	0	1	1	1		hsa-miR-512-3p	PFKP	1	1	1	1
hsa-miR-486-3p	UBTD1	1	0	1	1		hsa-miR-512-3p	UBXN2A	0	1	1	1
hsa-miR-486-3p	LENG8	1	0	1	1		hsa-miR-512-3p	IFIT3	0	1	1	1
hsa-miR-486-3p	DLX3	1	0	1	1		hsa-miR-512-3p	SCD5	1	0	1	1
hsa-miR-486-3p	PHOX2A	1	0	1	1		hsa-miR-512-3p	RAB40C	0	1	1	1
hsa-miR-486-3p	CRELD1	1	0	1	1		hsa-miR-512-3p	KLHDC10	1	0	1	1
hsa-miR-486-3p	ZNF208	1	0	1	1		hsa-miR-512-3p	MGA	1	0	1	1
hsa-miR-486-3p	PLA2G15	1	0	1	1		hsa-miR-512-3p	HIPK1	1	0	1	1
hsa-miR-486-3p	MTHFSD	0	1	1	1		hsa-miR-512-3p	SFMBT1	1	0	1	1
hsa-miR-486-3p	RAI14	1	0	1	1		hsa-miR-512-3p	ATXN7	1	0	1	1
hsa-miR-486-3p	SLC7A8	1	0	1	1		hsa-miR-512-3p	RNF17	1	0	1	1
hsa-miR-486-3p	PAK6	1	0	1	1		hsa-miR-512-3p	PTCHD1	1	0	1	1
hsa-miR-486-3p	TBC1D22B	1	0	1	1		hsa-miR-512-3p	KLB	1	0	1	1
hsa-miR-486-3p	MAPK14	1	0	1	1		hsa-miR-512-3p	PPP3CA	1	0	1	1
hsa-miR-486-3p	SNW1	1	0	1	1		hsa-miR-512-3p	GOLGA2	1	1	1	1
hsa-miR-486-3p	TSC22D4	1	0	1	1		hsa-miR-512-3p	SLC5A9	1	0	1	1
hsa-miR-486-3p	UNC5C	1	0	1	1		hsa-miR-512-3p	SYNDIG1	1	0	1	1
hsa-miR-486-3p	STK32B	1	0	1	1		hsa-miR-512-3p	NFIB	1	1	1	1
hsa-miR-486-3p	KDM6B	1	0	1	1		hsa-miR-512-3p	DERA	1	0	1	1
hsa-miR-486-3p	RARRES3	1	0	1	1		hsa-miR-512-3p	PLEKHS1	1	0	1	1
hsa-miR-486-3p	UBB	0	1	1	1		hsa-miR-512-3p	RFX7	1	0	1	1
hsa-miR-486-3p	ZFP36	1	0	1	1		hsa-miR-512-3p	TLR7	0	1	1	1
hsa-miR-486-3p	HCN3	1	0	1	1		hsa-miR-512-3p	NGB	1	0	1	1
hsa-miR-486-3p	PRDM16	1	0	1	1		hsa-miR-512-3p	SF3B3	0	1	1	1
hsa-miR-486-3p	SIRPA	1	0	1	1		hsa-miR-512-3p	ZNF248	1	0	1	1
hsa-miR-486-3p	RAB11FIP5	1	0	1	1		hsa-miR-512-3p	ANKRD54	1	0	1	1
hsa-miR-486-3p	IMPAD1	1	0	1	1		hsa-miR-512-3p	ZDHHC15	1	0	1	1
hsa-miR-486-3p	TMEM150A	1	0	1	1		hsa-miR-512-3p	THSD4	0	1	1	1
hsa-miR-486-3p	PDAP1	1	0	1	1		hsa-miR-512-3p	ZNF577	1	0	1	1
hsa-miR-486-3p	LRRC61	1	0	1	1		hsa-miR-512-3p	RND3	1	0	1	1
hsa-miR-486-3p	MKNK2	1	1	1	1		hsa-miR-512-3p	MDM4	1	0	1	1
hsa-miR-486-3p	AIFM2	1	0	1	1		hsa-miR-512-3p	RARG	1	0	1	1
hsa-miR-486-3p	KIRREL	1	0	1	1		hsa-miR-512-3p	FAM227A	1	0	1	1
hsa-miR-486-3p	S100A14	1	0	1	1		hsa-miR-512-3p	VEZF1	1	0	1	1
hsa-miR-486-3p	MAP3K10	1	0	1	1		hsa-miR-512-3p	MANEAL	0	1	1	1
hsa-miR-486-3p	GRM4	1	0	1	1		hsa-miR-512-3p	PCYT1B	1	0	1	1
hsa-miR-486-3p	INPP4A	1	0	1	1		hsa-miR-512-3p	KRT74	1	0	1	1
hsa-miR-486-3p	TSC1	1	0	1	1		hsa-miR-512-3p	PCDHA1	1	0	1	1
hsa-miR-486-3p	HRH3	1	0	1	1		hsa-miR-512-3p	MAPK1IP1L	1	0	1	1
hsa-miR-486-3p	PGPEP1	1	0	1	1		hsa-miR-512-3p	DHX40	1	0	1	1
hsa-miR-486-3p	PKD1	1	1	1	1		hsa-miR-512-3p	CCDC142	0	1	1	1
hsa-miR-486-3p	RNF216	1	0	1	1		hsa-miR-512-3p	LPCAT3	1	0	1	1
hsa-miR-486-3p	RNF169	1	0	1	1		hsa-miR-512-3p	FGL2	1	0	1	1
hsa-miR-486-3p	AHCYL1	1	0	1	1		hsa-miR-512-3p	RGS21	1	0	1	1
hsa-miR-486-3p	IGF2BP1	1	0	1	1		hsa-miR-512-3p	KCNJ8	1	1	1	1
hsa-miR-486-3p	MIER2	1	0	1	1		hsa-miR-512-3p	RAI14	1	0	1	1
hsa-miR-486-3p	OLFML2A	0	1	1	1		hsa-miR-512-3p	TNKS2	1	1	1	1
hsa-miR-486-3p	RPRD1B	1	0	1	1		hsa-miR-512-3p	PHYHIPL	1	0	1	1
hsa-miR-486-3p	PIP5K1C	1	0	1	1		hsa-miR-512-3p	DNASE2	1	0	1	1
hsa-miR-486-3p	KLF12	1	0	1	1		hsa-miR-512-3p	CPT1A	0	1	1	1
hsa-miR-486-3p	TMEM178B	1	0	1	1		hsa-miR-512-3p	PCDHA5	1	0	1	1
hsa-miR-486-3p	ADAM11	1	0	1	1		hsa-miR-512-3p	CMPK1	1	1	1	1
hsa-miR-486-3p	PLEKHO2	1	0	1	1		hsa-miR-512-3p	IRAK4	0	1	1	1
hsa-miR-486-3p	GFOD1	1	0	1	1		hsa-miR-512-3p	RTN4IP1	1	0	1	1
hsa-miR-486-3p	RXRA	0	1	1	1		hsa-miR-512-3p	N4BP1	1	0	1	1
hsa-miR-486-3p	POU3F1	0	1	1	1		hsa-miR-512-3p	CEP104	0	1	1	1
hsa-miR-486-3p	OTOF	1	0	1	1		hsa-miR-512-3p	RTN4RL1	1	0	1	1
hsa-miR-486-3p	TMEM235	1	0	1	1		hsa-miR-512-3p	SOCS3	0	1	1	1
hsa-miR-486-3p	MAP4	1	0	1	1		hsa-miR-512-3p	SLC6A15	1	0	1	1
hsa-miR-486-3p	HLA-DRB4	1	0	1	1		hsa-miR-512-3p	COA5	1	0	1	1
hsa-miR-486-3p	HEMK1	1	0	1	1		hsa-miR-512-3p	CYCS	0	1	1	1
hsa-miR-486-3p	DNMBP	1	0	1	1		hsa-miR-512-3p	BMP8B	0	1	1	1
hsa-miR-486-3p	KRT17	1	0	1	1		hsa-miR-512-3p	ZHX2	1	0	1	1
hsa-miR-486-3p	GPSM1	1	0	1	1		hsa-miR-512-3p	TTPAL	1	0	1	1
hsa-miR-486-3p	LEPROT	1	0	1	1		hsa-miR-512-3p	USP3	1	0	1	1
hsa-miR-486-3p	SCNN1G	1	0	1	1		hsa-miR-512-3p	DIS3L	0	1	1	1
hsa-miR-486-3p	RHPN1	1	0	1	1		hsa-miR-512-3p	XPR1	1	0	1	1
hsa-miR-486-3p	DIS3	1	0	1	1		hsa-miR-512-3p	PPAPDC3	1	0	1	1
hsa-miR-486-3p	CYFIP2	1	0	1	1		hsa-miR-512-3p	PPP2R3A	1	0	1	1
hsa-miR-486-3p	SRCIN1	1	1	1	1		hsa-miR-512-3p	EFCAB5	1	0	1	1
hsa-miR-486-3p	SLC29A1	0	1	1	1		hsa-miR-512-3p	GPR155	0	1	1	1
hsa-miR-486-3p	CACNG3	1	0	1	1		hsa-miR-512-3p	LHFPL4	1	0	1	1
hsa-miR-486-3p	STAT3	1	0	1	1		hsa-miR-512-3p	CTC1	1	0	1	1
hsa-miR-486-3p	HOXC5	1	0	1	1		hsa-miR-512-3p	CCDC6	1	1	1	1
hsa-miR-486-3p	CTSB	1	0	1	1		hsa-miR-512-3p	KIAA1841	0	1	1	1
hsa-miR-486-3p	ARF3	1	0	1	1		hsa-miR-512-3p	RACGAP1	1	0	1	1
hsa-miR-486-3p	ARFGAP1	1	0	1	1		hsa-miR-512-3p	F2RL3	1	1	1	1
hsa-miR-486-3p	AP1G1	1	1	1	1		hsa-miR-512-3p	PTBP2	1	0	1	1
hsa-miR-486-3p	IFITM1	1	0	1	1		hsa-miR-512-3p	WWC1	0	1	1	1
hsa-miR-486-3p	MDM4	1	1	1	1		hsa-miR-512-3p	USP46	1	0	1	1
hsa-miR-486-3p	CILP2	1	0	1	1		hsa-miR-512-3p	XIAP	1	0	1	1
hsa-miR-486-3p	SLC9A1	1	0	1	1		hsa-miR-512-3p	THRB	1	0	1	1
hsa-miR-486-3p	IQSEC3	1	0	1	1		hsa-miR-512-3p	ORAI2	0	1	1	1
hsa-miR-486-3p	IGSF5	1	0	1	1		hsa-miR-512-3p	CORO2B	1	0	1	1
hsa-miR-486-3p	ACVRL1	1	0	1	1		hsa-miR-512-3p	TCEB1	0	1	1	1
hsa-miR-486-3p	SLC39A13	1	0	1	1		hsa-miR-512-3p	DBNL	1	0	1	1
hsa-miR-548ad-5p	CBX3	1	1	0	0		hsa-miR-512-3p	IL6ST	0	1	1	1
hsa-miR-548ad-5p	DDIT4	1	1	0	0		hsa-miR-512-3p	ZBED1	0	1	1	1
hsa-miR-548ad-5p	BBS10	1	1	0	0		hsa-miR-512-3p	SLC7A11	0	1	1	1
hsa-miR-548ad-5p	SIK1	1	1	0	0		hsa-miR-512-3p	MAP3K15	1	0	1	1
hsa-miR-548ad-5p	PTP4A1	1	1	0	0		hsa-miR-512-3p	CUBN	1	0	1	1
hsa-miR-548ad-5p	SIX4	1	1	0	0		hsa-miR-512-3p	EBF3	1	0	1	1
hsa-miR-548ad-5p	ANP32B	1	1	0	0		hsa-miR-512-3p	SLC2A2	1	0	1	1
hsa-miR-548ad-5p	CCNB1	1	1	0	0		hsa-miR-512-3p	AGTR2	1	0	1	1
hsa-miR-548ad-5p	VLDLR	1	1	0	0		hsa-miR-512-3p	THEM4	0	1	1	1
hsa-miR-548ad-5p	CEP120	1	1	0	0		hsa-miR-512-3p	ZNF24	1	0	1	1
hsa-miR-548ad-5p	MTHFD1	1	1	0	0		hsa-miR-512-3p	EPX	1	0	1	1
hsa-miR-548ad-5p	PEG10	1	1	0	0		hsa-miR-512-3p	ZNF800	1	0	1	1
hsa-miR-548ad-5p	RAB8B	1	1	0	0		hsa-miR-512-3p	WIPF2	0	1	1	1
hsa-miR-548ad-5p	MPZL1	1	1	0	0		hsa-miR-512-3p	GIGYF1	0	1	1	1
hsa-miR-548ad-5p	AQP3	1	1	0	0		hsa-miR-512-3p	SYNPO2L	0	1	1	1
hsa-miR-548ad-5p	HMBOX1	1	1	0	0		hsa-miR-512-3p	PCDHA7	1	0	1	1
hsa-miR-548ad-5p	CELSR3	1	1	0	0		hsa-miR-512-3p	CREB1	0	1	1	1
hsa-miR-548ad-5p	RSBN1	1	1	0	0		hsa-miR-512-3p	PEX13	1	0	1	1
hsa-miR-548ad-5p	ETNK1	1	1	0	0		hsa-miR-512-3p	PLSCR4	1	0	1	1
hsa-miR-548ad-5p	ACTN4	1	1	0	0		hsa-miR-512-3p	FOXRED2	0	1	1	1
hsa-miR-548ad-5p	KATNAL1	1	1	0	0		hsa-miR-512-3p	UBOX5	0	1	1	1
hsa-miR-548ad-5p	FAM53C	1	1	0	0		hsa-miR-512-3p	PDE8A	1	0	1	1
hsa-miR-548ad-5p	IPMK	1	1	0	0		hsa-miR-512-3p	PLLP	1	0	1	1
hsa-miR-548ad-5p	KDM5A	1	1	0	0		hsa-miR-512-3p	CYSTM1	1	0	1	1
hsa-miR-548ad-5p	FAM135A	1	1	0	0		hsa-miR-512-3p	TPD52	0	1	1	1
hsa-miR-548ad-5p	ARL13B	1	1	0	0		hsa-miR-512-3p	NMNAT1	1	0	1	1
hsa-miR-548ad-5p	NEK7	1	1	0	0		hsa-miR-512-3p	ZNF665	0	1	1	1
hsa-miR-548ad-5p	ZDHHC21	1	1	0	0		hsa-miR-512-3p	PCDHA11	1	0	1	1
hsa-miR-548ad-5p	VDAC2	1	1	0	0		hsa-miR-512-3p	PSMF1	1	0	1	1
hsa-miR-548ad-5p	COMMD3-BMI1	1	1	0	0		hsa-miR-512-3p	C14orf105	0	1	1	1
hsa-miR-548ad-5p	PCMTD1	1	1	0	0		hsa-miR-512-3p	PCDHA2	1	0	1	1
hsa-miR-548ad-5p	ZBTB20	1	1	0	0		hsa-miR-512-3p	HCFC2	1	0	1	1
hsa-miR-548ad-5p	PRRC1	1	1	0	0		hsa-miR-512-3p	NR2E1	1	0	1	1
hsa-miR-548ad-5p	BRIX1	1	1	0	0		hsa-miR-512-3p	TMEM167A	1	0	1	1
hsa-miR-548ad-5p	IL6ST	1	1	0	0		hsa-miR-512-3p	PHACTR4	1	0	1	1
hsa-miR-548ad-5p	HMGN2	1	1	0	0		hsa-miR-512-3p	ZNF514	0	1	1	1
hsa-miR-548ad-5p	MDFIC	1	1	0	0		hsa-miR-512-3p	PCDHA13	1	0	1	1
hsa-miR-548ad-5p	KLF7	1	1	0	0		hsa-miR-512-3p	CXorf38	0	1	1	1
hsa-miR-548ad-5p	PAFAH1B2	1	1	0	0		hsa-miR-512-3p	C16orf72	1	0	1	1
hsa-miR-548ad-5p	MTMR6	1	1	0	0		hsa-miR-512-3p	VASH2	1	0	1	1
hsa-miR-548ad-5p	WBP4	1	1	0	0		hsa-miR-512-3p	SSH2	1	0	1	1
hsa-miR-548ad-5p	KHSRP	1	1	0	0		hsa-miR-512-3p	PPIP5K1	1	0	1	1
hsa-miR-548ad-5p	TMEM41B	1	1	0	0		hsa-miR-512-3p	ZNF12	1	1	1	1
hsa-miR-548ad-5p	PLAGL2	1	1	0	0		hsa-miR-512-3p	IGHMBP2	1	0	1	1
hsa-miR-548ad-5p	SAMD8	1	1	0	0		hsa-miR-512-3p	OCIAD1	0	1	1	1
hsa-miR-548ad-5p	CLDN12	1	1	0	0		hsa-miR-512-3p	TTC23	1	0	1	1
hsa-miR-548ad-5p	TRA2B	1	1	0	0		hsa-miR-512-3p	CYBRD1	1	0	1	1
hsa-miR-548ad-5p	BMI1	1	1	0	0		hsa-miR-512-3p	TAL2	1	0	1	1
hsa-miR-548ad-5p	GRM5	1	1	0	0		hsa-miR-512-3p	TNRC6B	0	1	1	1
hsa-miR-548ad-5p	SMAD5	1	1	0	0		hsa-miR-512-3p	TMEM260	1	0	1	1
hsa-miR-548ad-5p	LIPA	1	1	0	0		hsa-miR-512-3p	HIC2	1	0	1	1
hsa-miR-548ae-5p	KHSRP	1	1	0	0		hsa-miR-512-3p	ARHGEF10	1	0	1	1
hsa-miR-548ae-5p	RAB8B	1	1	0	0		hsa-miR-512-3p	GGT6	1	0	1	1
hsa-miR-548ae-5p	WBP4	1	1	0	0		hsa-miR-512-3p	GSPT1	1	0	1	1
hsa-miR-548ae-5p	NEK7	1	1	0	0		hsa-miR-512-3p	IYD	1	0	1	1
hsa-miR-548ae-5p	BBS10	1	1	0	0		hsa-miR-512-3p	PIK3R5	1	0	1	1
hsa-miR-548ae-5p	TRA2B	1	1	0	0		hsa-miR-512-3p	ERI1	1	0	1	1
hsa-miR-548ae-5p	FAM135A	1	1	0	0		hsa-miR-512-3p	CHRFAM7A	1	0	1	1
hsa-miR-548ae-5p	FAM53C	1	1	0	0		hsa-miR-512-3p	KPNA4	1	0	1	1
hsa-miR-548ae-5p	TMEM41B	1	1	0	0		hsa-miR-512-3p	BCL2L15	1	0	1	1
hsa-miR-548ae-5p	ARL13B	1	1	0	0		hsa-miR-512-3p	AK2	1	0	1	1
hsa-miR-548ae-5p	VDAC2	1	1	0	0		hsa-miR-512-3p	GATAD1	0	1	1	1
hsa-miR-548ae-5p	KATNAL1	1	1	0	0		hsa-miR-512-3p	FAT4	1	0	1	1
hsa-miR-548ae-5p	ACTN4	1	1	0	0		hsa-miR-512-3p	HLF	1	0	1	1
hsa-miR-548ae-5p	IPMK	1	1	0	0		hsa-miR-512-3p	CHD6	1	0	1	1
hsa-miR-548ae-5p	SIK1	1	1	0	0		hsa-miR-512-3p	CD28	0	1	1	1
hsa-miR-548ae-5p	SAMD8	1	1	0	0		hsa-miR-512-3p	ZMAT3	0	1	1	1
hsa-miR-548ae-5p	PAFAH1B2	1	1	0	0		hsa-miR-512-3p	AKAP10	1	0	1	1
hsa-miR-548ae-5p	ZDHHC21	1	1	0	0		hsa-miR-512-3p	GPR65	1	0	1	1
hsa-miR-548ae-5p	CBX3	1	1	0	0		hsa-miR-512-3p	MLLT6	1	0	1	1
hsa-miR-548ae-5p	HMGN2	1	1	0	0		hsa-miR-512-3p	EVPLL	1	0	1	1
hsa-miR-548ae-5p	KDM5A	1	1	0	0		hsa-miR-512-3p	SEC23A	1	0	1	1
hsa-miR-548ae-5p	BRIX1	1	1	0	0		hsa-miR-512-3p	PKIA	1	0	1	1
hsa-miR-548ae-5p	MDFIC	1	1	0	0		hsa-miR-512-3p	EXOG	1	0	1	1
hsa-miR-548ae-5p	PTP4A1	1	1	0	0		hsa-miR-512-3p	BSCL2	0	1	1	1
hsa-miR-548ae-5p	BMI1	1	1	0	0		hsa-miR-512-3p	AHRR	1	0	1	1
hsa-miR-548ae-5p	MPZL1	1	1	0	0		hsa-miR-512-3p	TMEM101	0	1	1	1
hsa-miR-548ae-5p	ZBTB20	1	1	0	0		hsa-miR-512-3p	SPOP	1	0	1	1
hsa-miR-548ae-5p	PEG10	1	1	0	0		hsa-miR-512-3p	PRKAB2	1	0	1	1
hsa-miR-548ae-5p	SMAD5	1	1	0	0		hsa-miR-512-3p	TSC22D2	1	0	1	1
hsa-miR-548ae-5p	COMMD3-BMI1	1	1	0	0		hsa-miR-512-3p	SMNDC1	1	0	1	1
hsa-miR-548ae-5p	CEP120	1	1	0	0		hsa-miR-512-3p	C2orf42	1	0	1	1
hsa-miR-548ae-5p	GRM5	1	1	0	0		hsa-miR-512-3p	ACTG1	1	0	1	1
hsa-miR-548ae-5p	HMBOX1	1	1	0	0		hsa-miR-512-3p	KLHDC7A	1	0	1	1
hsa-miR-548ae-5p	ANP32B	1	1	0	0		hsa-miR-512-3p	KCNA7	0	1	1	1
hsa-miR-548ae-5p	MTMR6	1	1	0	0		hsa-miR-512-3p	MAP3K11	1	0	1	1
hsa-miR-548ae-5p	PLAGL2	1	1	0	0		hsa-miR-512-3p	SUV420H1	1	0	1	1
hsa-miR-548ae-5p	PRRC1	1	1	0	0		hsa-miR-512-3p	2018-03-08	1	0	1	1
hsa-miR-548ae-5p	CCNB1	1	1	0	0		hsa-miR-512-3p	PDGFRB	1	0	1	1
hsa-miR-548ae-5p	MTHFD1	1	1	0	0		hsa-miR-512-3p	CDHR5	1	0	1	1
hsa-miR-548ae-5p	PCMTD1	1	1	0	0		hsa-miR-512-3p	SMAD9	1	0	1	1
hsa-miR-548ae-5p	RSBN1	1	1	0	0		hsa-miR-512-3p	MPZL2	1	0	1	1
hsa-miR-548ae-5p	LIPA	1	1	0	0		hsa-miR-512-3p	MED18	0	1	1	1
hsa-miR-548ae-5p	ETNK1	1	1	0	0		hsa-miR-512-3p	JAKMIP3	1	0	1	1
hsa-miR-548ae-5p	CELSR3	1	1	0	0		hsa-miR-512-3p	PLEKHA6	1	0	1	1
hsa-miR-548ae-5p	VLDLR	1	1	0	0		hsa-miR-512-3p	QRFPR	0	1	1	1
hsa-miR-548ae-5p	DDIT4	1	1	0	0		hsa-miR-512-3p	LRP12	0	1	1	1
hsa-miR-548ae-5p	KLF7	1	1	0	0		hsa-miR-512-3p	CDKN2AIPNL	0	1	1	1
hsa-miR-548ae-5p	AQP3	1	1	0	0		hsa-miR-512-3p	MYO1F	0	1	1	1
hsa-miR-548ae-5p	SIX4	1	1	0	0		hsa-miR-512-3p	PDIK1L	1	0	1	1
hsa-miR-548ae-5p	IL6ST	1	1	0	0		hsa-miR-512-3p	CYP2W1	1	0	1	1
hsa-miR-548ae-5p	CLDN12	1	1	0	0		hsa-miR-512-3p	ARL17A	1	0	1	1
hsa-miR-1180-3p	COL12A1	1	0	1	1		hsa-miR-512-3p	ZDHHC3	1	0	1	1
hsa-miR-1180-3p	ZSWIM6	1	1	1	1		hsa-miR-512-3p	HIP1	1	1	1	1
hsa-miR-1180-3p	ADAMTS1	0	1	1	1		hsa-miR-512-3p	AGMAT	0	1	1	1
hsa-miR-1180-3p	METTL21A	0	1	1	1		hsa-miR-512-3p	PI4K2A	1	0	1	1
hsa-miR-1180-3p	ETS1	1	0	1	1		hsa-miR-512-3p	FNBP1L	1	0	1	1
hsa-miR-1180-3p	ZNHIT1	1	0	1	1		hsa-miR-512-3p	C19orf40	1	1	1	1
hsa-miR-1180-3p	TEF	1	0	1	1		hsa-miR-512-3p	NFATC2IP	0	1	1	1
hsa-miR-1180-3p	KANSL1	1	1	1	1		hsa-miR-512-3p	NEUROD6	1	0	1	1
hsa-miR-1180-3p	IGDCC3	1	0	1	1		hsa-miR-512-3p	BICD2	1	0	1	1
hsa-miR-1180-3p	BCL2L2-PABPN1	0	1	1	1		hsa-miR-512-3p	ZNF182	0	1	1	1
hsa-miR-1180-3p	HNRNPA2B1	1	0	1	1		hsa-miR-512-3p	FAM110C	1	0	1	1
hsa-miR-1180-3p	EIF1	0	1	1	1		hsa-miR-512-3p	ABLIM1	0	1	1	1
hsa-miR-1180-3p	CPD	1	0	1	1		hsa-miR-512-3p	ABCG2	1	0	1	1
hsa-miR-1180-3p	OLFM2	1	0	1	1		hsa-miR-512-3p	MAT2A	1	0	1	1
hsa-miR-1180-3p	C9orf47	1	0	1	1		hsa-miR-512-3p	C9orf40	0	1	1	1
hsa-miR-1180-3p	UTP15	1	1	1	1		hsa-miR-512-3p	FOXK1	0	1	1	1
hsa-miR-1180-3p	HIP1	1	0	1	1		hsa-miR-512-3p	DDA1	1	0	1	1
hsa-miR-1180-3p	MDM4	0	1	1	1		hsa-miR-512-3p	TNFRSF10B	0	1	1	1
hsa-miR-1180-3p	ZMIZ1	0	1	1	1		hsa-miR-512-3p	WDR5B	1	0	1	1
hsa-miR-1180-3p	MKNK2	1	1	1	1		hsa-miR-512-3p	METTL8	0	1	1	1
hsa-miR-1180-3p	RPS19BP1	1	0	1	1		hsa-miR-512-3p	CHRNA7	1	0	1	1
hsa-miR-1180-3p	AKR1C2	1	0	1	1		hsa-miR-512-3p	NEK8	0	1	1	1
hsa-miR-1180-3p	PRIMA1	1	0	1	1		hsa-miR-512-3p	VPS53	0	1	1	1
hsa-miR-1180-3p	PHLDB3	1	0	1	1		hsa-miR-512-3p	C11orf54	1	1	1	1
hsa-miR-1180-3p	FAM83C	0	1	1	1		hsa-miR-512-3p	C1orf21	1	0	1	1
hsa-miR-1180-3p	TRAPPC3	1	0	1	1		hsa-miR-512-3p	HNRNPH3	1	0	1	1
hsa-miR-1180-3p	FOXP4	1	0	1	1		hsa-miR-512-3p	SGMS1	1	0	1	1
hsa-miR-1268a	EIF5A2	0	1	1	1		hsa-miR-512-3p	ZYG11B	1	0	1	1
hsa-miR-1268a	PLEKHG2	1	0	1	1		hsa-miR-512-3p	MGEA5	1	0	1	1
hsa-miR-1268a	MS4A10	1	0	1	1		hsa-miR-512-3p	FOXP1	0	1	1	1
hsa-miR-1268a	HOOK3	1	0	1	1		hsa-miR-512-3p	PPME1	1	0	1	1
hsa-miR-1268a	EHD2	1	0	1	1		hsa-miR-512-3p	PLIN5	1	0	1	1
hsa-miR-1268a	RNF39	1	0	1	1		hsa-miR-512-3p	PPM1F	0	1	1	1
hsa-miR-1268a	HP1BP3	1	0	1	1		hsa-miR-512-3p	CSGALNACT2	1	0	1	1
hsa-miR-1268a	TRIM29	0	1	1	1		hsa-miR-516a-5p	HAUS6	1	0	1	1
hsa-miR-1268a	TEP1	1	0	1	1		hsa-miR-516a-5p	LUC7L3	1	0	1	1
hsa-miR-1268a	ADAMTS4	1	0	1	1		hsa-miR-516a-5p	FIGN	1	0	1	1
hsa-miR-1268a	FBXL20	1	0	1	1		hsa-miR-516a-5p	FAM73A	0	1	1	1
hsa-miR-1268a	ALX4	1	0	1	1		hsa-miR-516a-5p	VPS18	0	1	1	1
hsa-miR-1268a	CHSY1	1	0	1	1		hsa-miR-516a-5p	KIAA0754	0	1	1	1
hsa-miR-1268a	MAPK1	0	1	1	1		hsa-miR-516a-5p	CALR	0	1	1	1
hsa-miR-1268a	USP9X	1	0	1	1		hsa-miR-516a-5p	TPBG	0	1	1	1
hsa-miR-1268a	DTWD2	1	0	1	1		hsa-miR-516a-5p	ARF1	0	1	1	1
hsa-miR-1268a	CCDC117	1	0	1	1		hsa-miR-516a-5p	PIK3R4	1	0	1	1
hsa-miR-1268a	BMP8A	1	0	1	1		hsa-miR-516a-5p	SPPL3	0	1	1	1
hsa-miR-1268a	STXBP1	1	0	1	1		hsa-miR-516a-5p	FAM200B	1	0	1	1
hsa-miR-1268a	GGCX	1	0	1	1		hsa-miR-516a-5p	TM7SF3	1	0	1	1
hsa-miR-1268a	SRGAP1	1	0	1	1		hsa-miR-516a-5p	RGS9	1	0	1	1
hsa-miR-1268a	BARX1	0	1	1	1		hsa-miR-516a-5p	BNC2	0	1	1	1
hsa-miR-1268a	CSMD3	1	0	1	1		hsa-miR-516a-5p	SUPT4H1	1	0	1	1
hsa-miR-1268a	SCAMP3	1	1	1	1		hsa-miR-516a-5p	SALL3	1	0	1	1
hsa-miR-1268a	PNMA2	1	0	1	1		hsa-miR-516a-5p	TXNRD3	1	0	1	1
hsa-miR-1268a	FAM101B	1	0	1	1		hsa-miR-518e-3p	MLC1	1	0	1	1
hsa-miR-1268a	S1PR2	1	0	1	1		hsa-miR-518e-3p	RAP1B	1	0	1	1
hsa-miR-1268a	GRHL2	1	0	1	1		hsa-miR-518e-3p	ZNF282	1	0	1	1
hsa-miR-1268a	ZC3HAV1	1	0	1	1		hsa-miR-518e-3p	ZNF385A	1	0	1	1
hsa-miR-1268a	EVI5L	0	1	1	1		hsa-miR-518e-3p	CTXN1	1	0	1	1
hsa-miR-1268a	ZNF740	1	0	1	1		hsa-miR-518e-3p	ZNF608	1	0	1	1
hsa-miR-1268a	ZNF490	1	0	1	1		hsa-miR-518e-3p	CPEB1	1	0	1	1
hsa-miR-1268a	EPB41	1	1	1	1		hsa-miR-518e-3p	SNN	1	0	1	1
hsa-miR-1268a	GREB1	1	0	1	1		hsa-miR-518e-3p	FOPNL	1	0	1	1
hsa-miR-1268a	HPD	1	0	1	1		hsa-miR-518e-3p	AGFG1	1	0	1	1
hsa-miR-1268a	FRMPD4	0	1	1	1		hsa-miR-518e-3p	AUTS2	1	0	1	1
hsa-miR-1268a	HOGA1	1	0	1	1		hsa-miR-518e-3p	TRAF3IP1	1	0	1	1
hsa-miR-1268a	INPP5B	1	0	1	1		hsa-miR-518e-3p	ZNF275	1	1	1	1
hsa-miR-1268a	PATE1	1	0	1	1		hsa-miR-518e-3p	C1orf43	1	0	1	1
hsa-miR-1268a	SYT15	1	0	1	1		hsa-miR-518e-3p	ATXN7L3	1	0	1	1
hsa-miR-1268a	SASH1	1	0	1	1		hsa-miR-518e-3p	PGM2L1	0	1	1	1
hsa-miR-1268a	WDR81	0	1	1	1		hsa-miR-518e-3p	WWP2	1	0	1	1
hsa-miR-1268a	ZFX	1	0	1	1		hsa-miR-518e-3p	FCRL4	1	0	1	1
hsa-miR-1268a	COX18	1	0	1	1		hsa-miR-518e-3p	ADO	1	0	1	1
hsa-miR-1268a	FOXE3	1	0	1	1		hsa-miR-518e-3p	HMP19	1	0	1	1
hsa-miR-1268a	ZNF493	1	0	1	1		hsa-miR-518e-3p	CAPS2	0	1	1	1
hsa-miR-1268a	MGAT3	1	0	1	1		hsa-miR-518e-3p	NCKAP5	0	1	1	1
hsa-miR-1268a	C8orf37	1	0	1	1		hsa-miR-518e-3p	CSNK2A1	0	1	1	1
hsa-miR-1268a	PDE6B	0	1	1	1		hsa-miR-520a-3p	REST	1	1	1	0
hsa-miR-1268a	SOX12	1	1	1	0		hsa-miR-520a-3p	MED17	1	1	1	0
hsa-miR-1268a	EXPH5	1	0	1	1		hsa-miR-520a-3p	PCLO	1	0	1	1
hsa-miR-1268a	IL24	1	0	1	1		hsa-miR-520a-3p	MPP5	1	1	1	0
hsa-miR-1268a	C16orf54	1	0	1	1		hsa-miR-520a-3p	PFKP	1	1	1	0
hsa-miR-1268a	CLSTN1	1	0	1	1		hsa-miR-520a-3p	TMEM19	1	1	1	0
hsa-miR-1268a	TERF1	1	0	1	1		hsa-miR-520a-3p	CREBRF	1	1	1	1
hsa-miR-1268a	CA5B	1	0	1	1		hsa-miR-520a-3p	DUSP2	1	1	1	0
hsa-miR-1268a	ZNF587	1	0	1	1		hsa-miR-520a-3p	TMEM86A	1	0	1	1
hsa-miR-1268a	FAM210A	1	0	1	1		hsa-miR-520a-3p	SLAIN2	1	1	1	0
hsa-miR-1268a	SCARF1	0	1	1	1		hsa-miR-520a-3p	HIF1AN	1	0	1	1
hsa-miR-1268a	DSC3	1	0	1	1		hsa-miR-520a-3p	KIAA1522	1	0	1	1
hsa-miR-1268a	FCRL6	1	0	1	1		hsa-miR-520a-3p	TIPARP	1	0	1	1
hsa-miR-1268a	CAMK2G	0	1	1	1		hsa-miR-520a-3p	HMBOX1	1	1	1	0
hsa-miR-1268a	DHCR7	0	1	1	1		hsa-miR-520a-3p	SERF1B	1	1	1	0
hsa-miR-1268a	ZNF417	1	0	1	1		hsa-miR-520a-3p	ULK1	1	1	1	0
hsa-miR-1268a	PTGIS	1	0	1	1		hsa-miR-520a-3p	CADM2	1	1	1	0
hsa-miR-1268a	SGTB	1	0	1	1		hsa-miR-520a-3p	FBXL7	1	1	1	0
hsa-miR-1268a	NOM1	0	1	1	1		hsa-miR-520a-3p	CPT1A	1	1	1	0
hsa-miR-1268a	GFRAL	1	0	1	1		hsa-miR-520a-3p	GTDC1	1	0	1	1
hsa-miR-1268a	SDE2	1	0	1	1		hsa-miR-520a-3p	TNRC6B	0	1	1	1
hsa-miR-1268a	ADAMTS17	1	0	1	1		hsa-miR-520a-3p	LIMA1	1	1	1	0
hsa-miR-1268a	RBM43	1	0	1	1		hsa-miR-520a-3p	MCCD1	1	0	1	1
hsa-miR-1268a	CABIN1	1	0	1	1		hsa-miR-520a-3p	PAM	1	0	1	1
hsa-miR-1268a	TADA3	1	0	1	1		hsa-miR-520a-3p	AKTIP	1	0	1	1
hsa-miR-1268a	CERS1	0	1	1	1		hsa-miR-520a-3p	NR2C2	1	1	1	0
hsa-miR-1268a	PRKCA	0	1	1	1		hsa-miR-520a-3p	SUCO	1	1	1	0
hsa-miR-1268a	LLGL1	1	0	1	1		hsa-miR-520a-3p	ELAVL2	1	1	1	1
hsa-miR-1268a	RAB3D	1	0	1	1		hsa-miR-520a-3p	PIP4K2A	1	0	1	1
hsa-miR-1268a	RING1	1	0	1	1		hsa-miR-520a-3p	ARID4B	1	1	1	0
hsa-miR-1268a	SLC8A2	1	0	1	1		hsa-miR-520a-3p	IRAK4	1	1	1	0
hsa-miR-1268a	TGFB1I1	1	0	1	1		hsa-miR-520a-3p	TXNIP	1	1	1	0
hsa-miR-1268a	WWP2	0	1	1	1		hsa-miR-520a-3p	DRD1	1	0	1	1
hsa-miR-1268a	SEC61A1	1	0	1	1		hsa-miR-520a-3p	ATMIN	1	0	1	1
hsa-miR-1268a	CBFA2T2	1	0	1	1		hsa-miR-520a-3p	SIK1	1	1	1	0
hsa-miR-1268a	OR7D2	0	1	1	1		hsa-miR-520a-3p	NFIB	1	1	1	0
hsa-miR-1268a	QSOX2	0	1	1	1		hsa-miR-520a-3p	SUZ12	1	1	1	0
hsa-miR-1268a	NKIRAS2	1	0	1	1		hsa-miR-520a-3p	SH3GLB1	1	1	1	0
hsa-miR-1268a	UNC5A	1	0	1	1		hsa-miR-520a-3p	DNAJB4	0	1	1	1
hsa-miR-1268a	CMIP	1	0	1	1		hsa-miR-520a-3p	ZNF385A	1	1	1	0
hsa-miR-1268a	ORAOV1	1	0	1	1		hsa-miR-520a-3p	CCSAP	1	1	1	0
hsa-miR-1268a	OLFM2	1	0	1	1		hsa-miR-520a-3p	KIF13A	0	1	1	1
hsa-miR-1268a	EGR4	1	0	1	1		hsa-miR-520a-3p	MFN2	1	0	1	1
hsa-miR-1268a	STMN1	1	0	1	1		hsa-miR-520a-3p	OSTM1	1	1	1	0
hsa-miR-1268a	ITFG3	0	1	1	1		hsa-miR-520a-3p	DMTF1	1	0	1	1
hsa-miR-1268a	ZFAND5	1	0	1	1		hsa-miR-520a-3p	SLC7A11	1	1	1	0
hsa-miR-1268a	ZBTB3	1	0	1	1		hsa-miR-520a-3p	GEN1	1	0	1	1
hsa-miR-1268a	SEMA3D	1	0	1	1		hsa-miR-520a-3p	SERF1A	1	1	1	0
hsa-miR-1273h-3p	ABCC5	1	1	1	0		hsa-miR-520a-3p	KMT2A	1	0	1	1
hsa-miR-1273h-3p	NSA2	1	1	1	0		hsa-miR-520a-3p	GNB5	1	1	1	0
hsa-miR-1273h-3p	TSC22D2	1	1	1	0		hsa-miR-520a-3p	NCOA7	1	0	1	1
hsa-miR-1273h-3p	MRPS21	1	1	1	0		hsa-miR-520a-3p	KREMEN1	1	1	1	0
hsa-miR-1273h-3p	ARHGDIA	1	1	1	0		hsa-miR-520a-3p	BCL6	1	0	1	1
hsa-miR-1278	LAMC1	1	0	1	1		hsa-miR-520a-3p	CECR2	0	1	1	1
hsa-miR-1278	CCDC14	1	0	1	1		hsa-miR-520a-3p	CLIP4	1	1	1	0
hsa-miR-1278	RILPL1	1	0	1	1		hsa-miR-520a-3p	GALNT3	1	1	1	1
hsa-miR-1278	RBM12B	1	0	1	1		hsa-miR-520a-3p	UNK	1	1	1	0
hsa-miR-1278	HOXA5	1	0	1	1		hsa-miR-520a-3p	ATAD2	1	1	1	0
hsa-miR-1278	SERBP1	1	0	1	1		hsa-miR-520a-3p	PAK2	1	1	1	0
hsa-miR-1278	TOP1MT	0	1	1	1		hsa-miR-520a-3p	FAM102B	1	1	1	0
hsa-miR-1278	RBM22	0	1	1	1		hsa-miR-520a-3p	CMTR2	1	0	1	1
hsa-miR-1278	YAF2	1	0	1	1		hsa-miR-520a-3p	COX10	0	1	1	1
hsa-miR-1278	ZNF2	1	0	1	1		hsa-miR-520a-3p	SBNO1	1	1	1	0
hsa-miR-1278	RBM8A	0	1	1	1		hsa-miR-520a-3p	SAR1B	1	1	1	0
hsa-miR-1278	SMIM13	1	0	1	1		hsa-miR-520a-3p	CSNK1A1	0	1	1	1
hsa-miR-1278	LSM14A	1	0	1	1		hsa-miR-520a-3p	INO80D	1	1	1	0
hsa-miR-1278	CCDC178	1	0	1	1		hsa-miR-520a-3p	SYNC	1	0	1	1
hsa-miR-1278	USP38	1	0	1	1		hsa-miR-520a-3p	PTPDC1	1	1	1	0
hsa-miR-1278	ZDHHC11	1	0	1	1		hsa-miR-520a-3p	MKNK2	1	1	1	0
hsa-miR-1278	IQCJ-SCHIP1	1	0	1	1		hsa-miR-520a-3p	TNKS2	1	1	1	0
hsa-miR-1278	RUNX2	1	0	1	1		hsa-miR-520a-3p	RELL1	1	0	1	1
hsa-miR-1278	BTBD7	1	0	1	1		hsa-miR-520a-3p	EVPLL	1	0	1	1
hsa-miR-1278	TMEM56	1	0	1	1		hsa-miR-520a-3p	RHOC	1	1	1	0
hsa-miR-1278	A1CF	0	1	1	1		hsa-miR-520a-3p	HABP4	1	1	1	0
hsa-miR-1278	SAMD8	1	0	1	1		hsa-miR-520a-3p	FEM1C	1	1	1	0
hsa-miR-1278	HSP90AA1	0	1	1	1		hsa-miR-520a-3p	PTPRT	1	0	1	1
hsa-miR-1278	PHTF1	1	0	1	1		hsa-miR-520a-3p	DPP8	1	1	1	0
hsa-miR-1278	ZNF417	1	0	1	1		hsa-miR-520a-3p	FNDC3B	1	0	1	1
hsa-miR-1278	TAPT1	1	0	1	1		hsa-miR-520a-3p	GLCE	1	0	1	1
hsa-miR-1278	PLXDC2	1	0	1	1		hsa-miR-520a-3p	SAMD12	0	1	1	1
hsa-miR-1278	ATP8A2	1	0	1	1		hsa-miR-520a-3p	YOD1	1	1	1	0
hsa-miR-1278	STEAP2	1	0	1	1		hsa-miR-520a-3p	WEE1	1	1	1	0
hsa-miR-1278	PAPD5	0	1	1	1		hsa-miR-520a-3p	BTG1	1	1	1	0
hsa-miR-1278	BMPR1A	1	0	1	1		hsa-miR-520a-3p	IGF1R	1	1	1	0
hsa-miR-1278	ZBTB43	1	0	1	1		hsa-miR-520a-3p	ATP6V1C1	0	1	1	1
hsa-miR-1278	PSMB5	1	0	1	1		hsa-miR-520a-3p	ZBTB18	0	1	1	1
hsa-miR-1278	SEMA6D	1	0	1	1		hsa-miR-520a-3p	IRF2	1	1	1	0
hsa-miR-1278	ZMYM5	1	0	1	1		hsa-miR-520a-3p	DIRC2	1	0	1	1
hsa-miR-1278	MDM2	0	1	1	1		hsa-miR-520a-3p	CCND2	0	1	1	1
hsa-miR-1278	RUFY2	1	0	1	1		hsa-miR-520a-3p	TIMM17A	1	1	1	0
hsa-miR-1278	TRIM73	0	1	1	1		hsa-miR-520a-3p	MINK1	1	1	1	0
hsa-miR-1278	CAPN6	1	0	1	1		hsa-miR-520a-3p	AGO3	0	1	1	1
hsa-miR-1278	ERLIN2	1	0	1	1		hsa-miR-520a-3p	ANKRD13C	1	0	1	1
hsa-miR-1278	SH3BGRL	1	0	1	1		hsa-miR-520a-3p	HIP1	1	1	1	0
hsa-miR-1278	ARID4B	1	0	1	1		hsa-miR-520a-3p	TOX	1	0	1	1
hsa-miR-1278	ASXL1	1	0	1	1		hsa-miR-520a-3p	BLOC1S5	1	0	1	1
hsa-miR-1278	KLHL9	1	0	1	1		hsa-miR-520a-3p	KLF3	1	1	1	0
hsa-miR-1278	CNTN4	1	0	1	1		hsa-miR-520a-3p	LEFTY1	1	1	1	0
hsa-miR-1278	JAK1	1	0	1	1		hsa-miR-520a-3p	SLC2A4	1	0	1	1
hsa-miR-1278	MRPL9	0	1	1	1		hsa-miR-520a-3p	RAB11FIP1	1	1	1	0
hsa-miR-1278	DNAJC6	1	0	1	1		hsa-miR-520a-3p	TAOK1	1	1	1	0
hsa-miR-1278	ZNF84	0	1	1	1		hsa-miR-520a-3p	SGTB	0	1	1	1
hsa-miR-1278	AGAP9	1	0	1	1		hsa-miR-520a-3p	UBE2R2	1	0	1	1
hsa-miR-1278	PPP1R15B	1	0	1	1		hsa-miR-520a-3p	CUL3	1	1	1	0
hsa-miR-1278	TM4SF1	0	1	1	1		hsa-miR-520a-3p	GGACT	1	0	1	1
hsa-miR-1278	GUCY1A3	1	0	1	1		hsa-miR-520a-3p	ZFYVE26	1	1	1	0
hsa-miR-1278	SAR1A	0	1	1	1		hsa-miR-520a-3p	ZNF532	1	1	1	0
hsa-miR-1278	CTAGE1	1	0	1	1		hsa-miR-520a-3p	RBBP9	1	0	1	1
hsa-miR-1278	RAPH1	1	0	1	1		hsa-miR-520a-3p	DAZAP2	1	1	1	0
hsa-miR-1278	FXR1	1	0	1	1		hsa-miR-520a-3p	SUV39H1	1	0	1	1
hsa-miR-1278	TFDP2	1	0	1	1		hsa-miR-520a-3p	PSD3	1	1	1	0
hsa-miR-1278	KCNH7	1	0	1	1		hsa-miR-520a-3p	MIXL1	1	1	1	0
hsa-miR-1278	ARHGEF6	1	0	1	1		hsa-miR-520a-3p	RAB22A	1	1	1	0
hsa-miR-1278	SEMA3E	1	0	1	1		hsa-miR-520a-3p	INTS6	1	0	1	1
hsa-miR-1278	LDHAL6A	1	0	1	1		hsa-miR-520a-3p	SLC22A23	1	1	1	0
hsa-miR-1278	KIAA0368	1	0	1	1		hsa-miR-520a-3p	TMEM100	1	1	1	1
hsa-miR-1278	LGSN	0	1	1	1		hsa-miR-520a-3p	C5orf30	0	1	1	1
hsa-miR-1278	TMEM66	0	1	1	1		hsa-miR-520a-3p	TFAP4	1	1	1	0
hsa-miR-1278	TP53INP2	1	0	1	1		hsa-miR-520a-3p	ELK4	1	1	1	0
hsa-miR-1278	DOCK10	1	0	1	1		hsa-miR-520a-3p	KPNA2	1	1	1	0
hsa-miR-1278	PHF6	1	0	1	1		hsa-miR-520a-3p	FOXJ2	1	1	1	0
hsa-miR-1278	TLE4	1	0	1	1		hsa-miR-520a-3p	PLA2G12A	1	1	1	0
hsa-miR-1278	FAM126A	1	0	1	1		hsa-miR-542-3p	CGNL1	1	0	1	1
hsa-miR-1278	RTN1	1	0	1	1		hsa-miR-542-3p	DSEL	1	0	1	1
hsa-miR-1278	RGS2	1	0	1	1		hsa-miR-542-3p	PHYHIPL	1	0	1	1
hsa-miR-1278	RNPS1	1	1	1	1		hsa-miR-542-3p	ZFAND3	1	0	1	1
hsa-miR-1278	ATP1B1	1	0	1	1		hsa-miR-542-3p	KIAA0408	0	1	1	1
hsa-miR-1278	ATRX	1	0	1	1		hsa-miR-542-3p	ZNF563	1	0	1	1
hsa-miR-1278	IL22	1	0	1	1		hsa-miR-542-3p	PPP1R15B	0	1	1	1
hsa-miR-1278	KIAA1549L	1	0	1	1		hsa-miR-542-3p	RNF170	1	0	1	1
hsa-miR-1278	USP15	1	0	1	1		hsa-miR-542-3p	MAGI2	1	0	1	1
hsa-miR-1278	ELMOD2	1	0	1	1		hsa-miR-542-3p	BLCAP	1	0	1	1
hsa-miR-1278	SMAD2	1	0	1	1		hsa-miR-542-3p	MTHFS	1	0	1	1
hsa-miR-1278	LRP2	1	0	1	1		hsa-miR-542-3p	DFNA5	1	0	1	1
hsa-miR-1278	GEN1	1	0	1	1		hsa-miR-542-3p	WDR35	1	0	1	1
hsa-miR-1278	RPS6KB1	1	0	1	1		hsa-miR-542-3p	IKBIP	1	0	1	1
hsa-miR-1278	SPTLC1	1	0	1	1		hsa-miR-542-3p	APLF	1	0	1	1
hsa-miR-1278	CLCN5	1	0	1	1		hsa-miR-542-3p	FGF5	1	0	1	1
hsa-miR-1278	RTF1	1	0	1	1		hsa-miR-542-3p	NOVA1	1	0	1	1
hsa-miR-1278	ALG9	1	0	1	1		hsa-miR-542-3p	PUM2	1	0	1	1
hsa-miR-1278	TMEM164	0	1	1	1		hsa-miR-542-3p	ELAVL2	1	0	1	1
hsa-miR-1278	LPPR5	1	0	1	1		hsa-miR-542-3p	FAM210A	1	0	1	1
hsa-miR-1278	MED21	0	1	1	1		hsa-miR-542-3p	LRRC41	1	0	1	1
hsa-miR-1278	TRIM33	0	1	1	1		hsa-miR-542-3p	MKNK1	1	0	1	1
hsa-miR-1278	AGAP6	1	0	1	1		hsa-miR-542-3p	SPSB4	1	0	1	1
hsa-miR-1278	TFPI	1	0	1	1		hsa-miR-542-3p	ANGPT2	1	1	1	1
hsa-miR-1278	KLHL2	1	0	1	1		hsa-miR-542-3p	RPS28	0	1	1	1
hsa-miR-1278	SMG1	1	0	1	1		hsa-miR-542-3p	SUN2	1	1	1	1
hsa-miR-1278	EEF1A1	1	0	1	1		hsa-miR-542-3p	NOMO3	1	0	1	1
hsa-miR-1278	ARG2	1	0	1	1		hsa-miR-542-3p	PCNA	1	1	1	1
hsa-miR-1278	DDIT4	1	0	1	1		hsa-miR-542-3p	SMIM12	1	0	1	1
hsa-miR-1278	ZNF292	1	0	1	1		hsa-miR-542-3p	PLEKHA6	1	0	1	1
hsa-miR-1278	ERCC4	1	0	1	1		hsa-miR-542-3p	BRWD1	0	1	1	1
hsa-miR-1278	TAOK1	1	0	1	1		hsa-miR-542-3p	PLA2R1	1	0	1	1
hsa-miR-1278	CNOT7	1	0	1	1		hsa-miR-542-3p	RFX4	1	0	1	1
hsa-miR-1278	ZFX	1	0	1	1		hsa-miR-542-3p	PHKA2	1	0	1	1
hsa-miR-1278	DISC1	1	0	1	1		hsa-miR-542-3p	HRG	1	0	1	1
hsa-miR-1278	DPY19L3	1	0	1	1		hsa-miR-542-3p	ZCCHC3	1	0	1	1
hsa-miR-1278	PALLD	1	0	1	1		hsa-miR-542-3p	SUCLG2	1	0	1	1
hsa-miR-1278	QSER1	1	0	1	1		hsa-miR-542-3p	IRX2	0	1	1	1
hsa-miR-1278	PRRC2C	1	0	1	1		hsa-miR-542-3p	TRAPPC2	0	1	1	1
hsa-miR-1278	AKTIP	1	0	1	1		hsa-miR-542-3p	LPP	1	0	1	1
hsa-miR-1278	SNX18	1	0	1	1		hsa-miR-542-3p	CCDC127	1	0	1	1
hsa-miR-1278	AGAP11	1	0	1	1		hsa-miR-542-3p	CAPRIN1	1	0	1	1
hsa-miR-1278	RCE1	1	0	1	1		hsa-miR-542-3p	AMMECR1	1	0	1	1
hsa-miR-1278	NARS2	1	0	1	1		hsa-miR-542-3p	PIK3C2B	1	0	1	1
hsa-miR-1278	TRIM74	0	1	1	1		hsa-miR-542-3p	SYS1	1	0	1	1
hsa-miR-1278	RFX7	1	0	1	1		hsa-miR-542-3p	CDK13	1	0	1	1
hsa-miR-1278	ZNF750	1	0	1	1		hsa-miR-542-3p	CREB3	1	0	1	1
hsa-miR-1278	ACADSB	1	0	1	1		hsa-miR-542-3p	DCUN1D1	1	0	1	1
hsa-miR-1278	NUP50	1	0	1	1		hsa-miR-542-3p	SRI	1	0	1	1
hsa-miR-1278	TAF5	1	0	1	1		hsa-miR-542-3p	MDM2	0	1	1	1
hsa-miR-1278	TMEM63A	0	1	1	1		hsa-miR-542-3p	C18orf25	1	0	1	1
hsa-miR-1278	TACC2	1	0	1	1		hsa-miR-542-3p	HAPLN4	1	0	1	1
hsa-miR-1278	CCNG2	1	0	1	1		hsa-miR-542-3p	COLGALT2	1	0	1	1
hsa-miR-1278	ERBB2IP	1	0	1	1		hsa-miR-542-3p	CASP2	1	0	1	1
hsa-miR-1278	ENPEP	1	0	1	1		hsa-miR-542-3p	STRN3	1	0	1	1
hsa-miR-1278	C12orf65	1	0	1	1		hsa-miR-542-3p	LPPR4	1	0	1	1
hsa-miR-1278	FEM1C	0	1	1	1		hsa-miR-542-3p	SUN1	1	0	1	1
hsa-miR-1278	KLHL13	1	0	1	1		hsa-miR-542-3p	CSDE1	0	1	1	1
hsa-miR-1278	DENND1B	1	0	1	1		hsa-miR-542-3p	ZXDA	1	0	1	1
hsa-miR-1278	CEP135	0	1	1	1		hsa-miR-542-3p	TSC22D2	0	1	1	1
hsa-miR-1278	HERPUD2	1	1	1	1		hsa-miR-542-3p	OPA3	0	1	1	1
hsa-miR-1278	FAM193A	1	0	1	1		hsa-miR-542-3p	PRKAB1	1	0	1	1
hsa-miR-1278	EIF5B	1	0	1	1		hsa-miR-542-3p	RNF216	1	0	1	1
hsa-miR-1278	OLA1	1	0	1	1		hsa-miR-542-3p	SORCS3	1	0	1	1
hsa-miR-1278	AGAP4	1	0	1	1		hsa-miR-542-3p	SLC24A2	1	0	1	1
hsa-miR-1278	PLEKHA1	0	1	1	1		hsa-miR-542-3p	MORC3	1	0	1	1
hsa-miR-1278	SERAC1	1	0	1	1		hsa-miR-542-3p	TLR7	1	0	1	1
hsa-miR-1278	C10orf32	1	0	1	1		hsa-miR-542-3p	DHCR24	1	0	1	1
hsa-miR-1278	PGM3	1	0	1	1		hsa-miR-542-3p	DPM2	0	1	1	1
hsa-miR-1278	ZNF823	1	0	1	1		hsa-miR-542-3p	REV3L	1	0	1	1
hsa-miR-1278	CCNB1	0	1	1	1		hsa-miR-542-3p	TCF12	1	0	1	1
hsa-miR-1278	THG1L	1	0	1	1		hsa-miR-542-3p	CENPJ	1	0	1	1
hsa-miR-1278	ZNF711	1	0	1	1		hsa-miR-542-3p	TMTC1	1	0	1	1
hsa-miR-1278	TP53INP1	1	0	1	1		hsa-miR-542-3p	YPEL5	1	0	1	1
hsa-miR-1278	NEK7	1	0	1	1		hsa-miR-542-3p	KMT2E	1	0	1	1
hsa-miR-1278	RSBN1	1	0	1	1		hsa-miR-542-3p	CST6	1	0	1	1
hsa-miR-1278	HOXB13	1	0	1	1		hsa-miR-542-3p	OTUB1	0	1	1	1
hsa-miR-1278	YWHAZ	0	1	1	1		hsa-miR-542-3p	ZBTB3	0	1	1	1
hsa-miR-1278	ZCCHC14	1	0	1	1		hsa-miR-542-3p	MINPP1	1	0	1	1
hsa-miR-1278	AGAP5	1	0	1	1		hsa-miR-542-3p	MAP1B	1	0	1	1
hsa-miR-1278	NAA30	1	0	1	1		hsa-miR-542-3p	NPL	1	0	1	1
hsa-miR-1278	ZNF146	1	1	1	1		hsa-miR-542-3p	LYSMD4	1	0	1	1
hsa-miR-1278	EXOSC1	1	0	1	1		hsa-miR-542-3p	TFPI	0	1	1	1
hsa-miR-1278	TRIB2	1	0	1	1		hsa-miR-542-3p	FAM163A	1	0	1	1
hsa-miR-1278	IQCA1	1	0	1	1		hsa-miR-542-3p	ARFGEF1	1	0	1	1
hsa-miR-1278	CYP24A1	1	0	1	1		hsa-miR-542-3p	SERF1A	0	1	1	1
hsa-miR-1278	KIF5B	1	0	1	1		hsa-miR-542-3p	MDM4	0	1	1	1
hsa-miR-1278	PANK3	1	0	1	1		hsa-miR-542-3p	TP63	1	0	1	1
hsa-miR-1278	ZNF704	1	0	1	1		hsa-miR-542-3p	GDNF	1	0	1	1
hsa-miR-1278	RUNX1T1	1	0	1	1		hsa-miR-542-3p	MKL2	1	0	1	1
hsa-miR-1278	LBR	0	1	1	1		hsa-miR-542-3p	USP25	1	0	1	1
hsa-miR-1278	MTF1	1	0	1	1		hsa-miR-542-3p	WDR20	1	0	1	1
hsa-miR-1278	SCN3A	1	0	1	1		hsa-miR-542-3p	ZNF676	1	0	1	1
hsa-miR-1278	STARD9	1	0	1	1		hsa-miR-542-3p	NR4A1	1	0	1	1
hsa-miR-1278	MYH10	1	0	1	1		hsa-miR-542-3p	ERMP1	1	0	1	1
hsa-miR-1278	TMEM133	1	0	1	1		hsa-miR-542-3p	PRIM2	1	0	1	1
hsa-miR-1278	KLF3	1	0	1	1		hsa-miR-542-3p	TCEANC2	1	0	1	1
hsa-miR-1278	PDE8A	1	0	1	1		hsa-miR-542-3p	TCF7L1	1	0	1	1
hsa-miR-1278	ABCF2	1	0	1	1		hsa-miR-542-3p	ELOF1	0	1	1	1
hsa-miR-1278	KIAA1429	1	0	1	1		hsa-miR-542-3p	EPB41L1	1	0	1	1
hsa-miR-1278	APPBP2	1	0	1	1		hsa-miR-542-3p	PNPO	1	0	1	1
hsa-miR-1278	POLK	1	0	1	1		hsa-miR-542-3p	EXOC2	1	0	1	1
hsa-miR-1278	BEND6	1	0	1	1		hsa-miR-542-3p	SERF1B	0	1	1	1
hsa-miR-1278	FAM110C	1	0	1	1		hsa-miR-542-3p	MUC7	1	0	1	1
hsa-miR-1278	RNF144B	1	0	1	1		hsa-miR-542-3p	PELI2	1	0	1	1
hsa-miR-1278	TBL1XR1	0	1	1	1		hsa-miR-542-3p	SERPIND1	1	0	1	1
hsa-miR-1278	WHAMM	1	0	1	1		hsa-miR-542-3p	PIK3R1	1	0	1	1
hsa-miR-1278	SLC35A5	1	0	1	1		hsa-miR-542-3p	MX2	1	0	1	1
hsa-miR-3614-5p	MAP2K4	0	1	1	1		hsa-miR-542-3p	RPL28	0	1	1	1
hsa-miR-3614-5p	SAMD12	1	0	1	1		hsa-miR-542-3p	SLC12A5	0	1	1	1
hsa-miR-3614-5p	WDR36	1	0	1	1		hsa-miR-542-3p	FAM127B	0	1	1	1
hsa-miR-3614-5p	NDUFC2-KCTD14	1	0	1	1		hsa-miR-542-3p	COL4A1	0	1	1	1
hsa-miR-3614-5p	NUB1	1	0	1	1		hsa-miR-542-3p	REEP3	0	1	1	1
hsa-miR-3614-5p	GNL1	0	1	1	1		hsa-miR-542-3p	PFKM	1	0	1	1
hsa-miR-3614-5p	PTH	1	0	1	1		hsa-miR-542-3p	CTLA4	1	0	1	1
hsa-miR-3614-5p	C3orf17	0	1	1	1		hsa-miR-542-3p	F2RL3	1	0	1	1
hsa-miR-3614-5p	PTPDC1	1	0	1	1		hsa-miR-542-3p	C11orf30	1	0	1	1
hsa-miR-3614-5p	TLN1	1	0	1	1		hsa-miR-542-3p	EDEM1	1	0	1	1
[truncated: 1,420 more rows]
