# Supplementary material for: The Functional Roles of RNAs Cargoes Released by Neutrophil-Derived Exosomes in Dermatomyositis
Source: Front Pharmacol. 2021 Sep 17;12:727901. doi: 10.3389/fphar.2021.727901 (PMC8484304; doi:10.3389/fphar.2021.727901)
Supplement: Supplementary file 6 [file DataSheet1.XLSX]

## Sheet: DE lncRNAs
ncRNA	RNA_type	Gene	Gene_type	log2(Fold_change)	p-value	Website
ENST00000577199.1	lincRNA	ENSG00000266289.1	lincRNA	-5.98241	3.33172e-07	http://asia.ensembl.org/Homo_sapiens/Transcript/Idhistory?t=ENST00000577199
NR_003013.1	ncRNA	SCARNA16	guide_RNA	3.21597	1.48073e-06	http://www.ncbi.nlm.nih.gov/nuccore/NR_003013.1
ENST00000519840.1	lincRNA	ENSG00000254277.1	lincRNA	-4.25406	4.23031e-06	http://asia.ensembl.org/Homo_sapiens/Transcript/Idhistory?t=ENST00000519840
ENST00000592296.1	lincRNA	ENSG00000246394.3	lincRNA	-5.27352	1.17189e-05	http://asia.ensembl.org/Homo_sapiens/Transcript/Idhistory?t=ENST00000592296
ENST00000593824.1	lincRNA	ENSG00000268184.1	lincRNA	-3.24248	1.86798e-05	http://asia.ensembl.org/Homo_sapiens/Transcript/Idhistory?t=ENST00000593824
ENST00000594492.1	antisense	ENSG00000250910.3	antisense	3.71347	1.91895e-05	http://asia.ensembl.org/Homo_sapiens/Transcript/Idhistory?t=ENST00000594492
ENST00000572850.1	lincRNA	ENSG00000262952.1	lincRNA	-3.7555	1.94431e-05	http://asia.ensembl.org/Homo_sapiens/Transcript/Idhistory?t=ENST00000572850
ENST00000587907.1	lincRNA	ENSG00000266925.1	lincRNA	-4.27549	2.21867e-05	http://asia.ensembl.org/Homo_sapiens/Transcript/Idhistory?t=ENST00000587907
ENST00000592523.1	lincRNA	ENSG00000226994.3	lincRNA	3.20675	2.73088e-05	http://asia.ensembl.org/Homo_sapiens/Transcript/Idhistory?t=ENST00000592523
ENST00000600489.1	antisense	ENSG00000231898.4	antisense	5.43226	7.10663e-05	http://asia.ensembl.org/Homo_sapiens/Transcript/Idhistory?t=ENST00000600489
ENST00000438753.1	lincRNA	ENSG00000235281.1	lincRNA	-1.89855	0.000106456	http://asia.ensembl.org/Homo_sapiens/Transcript/Idhistory?t=ENST00000438753
NR_123718.1	ncRNA	LOC101927139	lncRNA	-2.13623	0.000144725	http://www.ncbi.nlm.nih.gov/nuccore/NR_123718.1
ENST00000607284.1	antisense	ENSG00000272389.1	antisense	2.83937	0.00015435	http://asia.ensembl.org/Homo_sapiens/Transcript/Idhistory?t=ENST00000607284
NR_104232.1	ncRNA	RFPL3S	lncRNA	-4.64883	0.000204628	http://www.ncbi.nlm.nih.gov/nuccore/NR_104232.1
ENST00000503403.1	lincRNA	ENSG00000249743.1	lincRNA	-3.3745	0.000251072	http://asia.ensembl.org/Homo_sapiens/Transcript/Idhistory?t=ENST00000503403
NR_136569.1	ncRNA	LINC01660	lncRNA	5.42328	0.000261965	http://www.ncbi.nlm.nih.gov/nuccore/NR_136569.1
ENST00000453561.2	lincRNA	ENSG00000225278.3	lincRNA	-2.60922	0.000275526	http://asia.ensembl.org/Homo_sapiens/Transcript/Idhistory?t=ENST00000453561
NR_040001.2	ncRNA	LINC01116	lncRNA	-2.36788	0.000283585	http://www.ncbi.nlm.nih.gov/nuccore/NR_040001.2
NR_135530.1	ncRNA	LINC01935	lncRNA	-2.33747	0.000416665	http://www.ncbi.nlm.nih.gov/nuccore/NR_135530.1
NR_110815.1	ncRNA	LOC101927755	lncRNA	-4.13723	0.000534083	http://www.ncbi.nlm.nih.gov/nuccore/NR_110815.1
ENST00000444796.1	lincRNA	ENSG00000230852.1	lincRNA	-2.43421	0.00064347	http://asia.ensembl.org/Homo_sapiens/Transcript/Idhistory?t=ENST00000444796
ENST00000419196.1	lincRNA	ENSG00000230234.1	lincRNA	1.73718	0.000719571	http://asia.ensembl.org/Homo_sapiens/Transcript/Idhistory?t=ENST00000419196
ENST00000503469.2	lincRNA	ENSG00000250041.2	lincRNA	1.57725	0.000732362	http://asia.ensembl.org/Homo_sapiens/Transcript/Idhistory?t=ENST00000503469
ENST00000526936.1	lincRNA	ENSG00000254777.1	lincRNA	2.16316	0.000749349	http://asia.ensembl.org/Homo_sapiens/Transcript/Idhistory?t=ENST00000526936
NR_135626.1	ncRNA	LOC100505585	lncRNA	-1.76398	0.000789391	http://www.ncbi.nlm.nih.gov/nuccore/NR_135626.1
ENST00000581910.1	lincRNA	ENSG00000263508.1	lincRNA	-4.66708	0.000802273	http://asia.ensembl.org/Homo_sapiens/Transcript/Idhistory?t=ENST00000581910
ENST00000428280.1	lincRNA	ENSG00000236989.1	lincRNA	1.97015	0.000834654	http://asia.ensembl.org/Homo_sapiens/Transcript/Idhistory?t=ENST00000428280
NR_038194.1	ncRNA	LINC00583	lncRNA	-2.01328	0.000948233	http://www.ncbi.nlm.nih.gov/nuccore/NR_038194.1
NR_024393.1	ncRNA	CASC8	lncRNA	2.63286	0.000970229	http://www.ncbi.nlm.nih.gov/nuccore/NR_024393.1
ENST00000450365.1	lincRNA	ENSG00000224404.1	lincRNA	-1.92895	0.000980078	http://asia.ensembl.org/Homo_sapiens/Transcript/Idhistory?t=ENST00000450365
NR_109993.1	ncRNA	SUCLG2-AS1	lncRNA	-4.79371	0.000980335	http://www.ncbi.nlm.nih.gov/nuccore/NR_109993.1
ENST00000582536.1	antisense	ENSG00000265073.1	antisense	-4.37722	0.00101193	http://asia.ensembl.org/Homo_sapiens/Transcript/Idhistory?t=ENST00000582536
ENST00000462717.1	antisense	ENSG00000243410.1	antisense	-2.85558	0.00101357	http://asia.ensembl.org/Homo_sapiens/Transcript/Idhistory?t=ENST00000462717
ENST00000528800.2	antisense	ENSG00000246528.3	antisense	-3.28258	0.00103393	http://asia.ensembl.org/Homo_sapiens/Transcript/Idhistory?t=ENST00000528800
ENST00000421298.1	antisense	ENSG00000235092.1	antisense	1.85396	0.00105992	http://asia.ensembl.org/Homo_sapiens/Transcript/Idhistory?t=ENST00000421298
ENST00000512965.1	lincRNA	ENSG00000249365.1	lincRNA	-2.37426	0.00108394	http://asia.ensembl.org/Homo_sapiens/Transcript/Idhistory?t=ENST00000512965
NR_046606.1	ncRNA	GRM7-AS1	lncRNA	-1.88736	0.00113276	http://www.ncbi.nlm.nih.gov/nuccore/NR_046606.1
ENST00000514519.1	lincRNA	ENSG00000249731.1	lincRNA	-2.69539	0.00116452	http://asia.ensembl.org/Homo_sapiens/Transcript/Idhistory?t=ENST00000514519
ENST00000508829.1	lincRNA	ENSG00000249276.1	lincRNA	-2.16311	0.00117608	http://asia.ensembl.org/Homo_sapiens/Transcript/Idhistory?t=ENST00000508829
ENST00000602345.1	lincRNA	ENSG00000270104.1	lincRNA	-2.39203	0.00117853	http://asia.ensembl.org/Homo_sapiens/Transcript/Idhistory?t=ENST00000602345
ENST00000503615.1	antisense	ENSG00000250061.1	antisense	-3.60798	0.0012651	http://asia.ensembl.org/Homo_sapiens/Transcript/Idhistory?t=ENST00000503615
ENST00000577544.1	sense_intronic	ENSG00000264754.1	sense_intronic	-3.2315	0.00130294	http://asia.ensembl.org/Homo_sapiens/Transcript/Idhistory?t=ENST00000577544
ENST00000457957.2	antisense	ENSG00000225313.2	antisense	1.77904	0.0013383	http://asia.ensembl.org/Homo_sapiens/Transcript/Idhistory?t=ENST00000457957
ENST00000587132.1	lincRNA	ENSG00000266999.1	lincRNA	1.64659	0.00143018	http://asia.ensembl.org/Homo_sapiens/Transcript/Idhistory?t=ENST00000587132
ENST00000510274.1	antisense	ENSG00000245864.2	antisense	2.23309	0.00146044	http://asia.ensembl.org/Homo_sapiens/Transcript/Idhistory?t=ENST00000510274
NR_026823.2	ncRNA	FAM138D	lncRNA	1.58048	0.00151701	http://www.ncbi.nlm.nih.gov/nuccore/NR_026823.2
NR_110059.1	ncRNA	PEX5L-AS2	lncRNA	5.29853	0.00156622	http://www.ncbi.nlm.nih.gov/nuccore/NR_110059.1
ENST00000589380.1	antisense	ENSG00000267488.1	antisense	-3.6853	0.00170912	http://asia.ensembl.org/Homo_sapiens/Transcript/Idhistory?t=ENST00000589380
ENST00000399866.3	lincRNA	ENSG00000215241.3	lincRNA	1.66144	0.00190394	http://asia.ensembl.org/Homo_sapiens/Transcript/Idhistory?t=ENST00000399866
ENST00000584431.1	antisense	ENSG00000265907.1	antisense	3.48808	0.00205961	http://asia.ensembl.org/Homo_sapiens/Transcript/Idhistory?t=ENST00000584431
ENST00000412669.1	antisense	ENSG00000223969.1	antisense	1.66839	0.0021437	http://asia.ensembl.org/Homo_sapiens/Transcript/Idhistory?t=ENST00000412669
ENST00000415201.1	sense_overlapping	ENSG00000224879.1	sense_overlapping	-1.63836	0.00221504	http://asia.ensembl.org/Homo_sapiens/Transcript/Idhistory?t=ENST00000415201
ENST00000600903.1	antisense	ENSG00000231933.3	antisense	-1.77005	0.00229686	http://asia.ensembl.org/Homo_sapiens/Transcript/Idhistory?t=ENST00000600903
NR_120459.1	ncRNA	LINC01481	lncRNA	1.8779	0.00231558	http://www.ncbi.nlm.nih.gov/nuccore/NR_120459.1
ENST00000591628.1	antisense	ENSG00000267160.1	antisense	-3.45844	0.00237416	http://asia.ensembl.org/Homo_sapiens/Transcript/Idhistory?t=ENST00000591628
ENST00000521523.1	lincRNA	ENSG00000254339.1	lincRNA	2.92711	0.00250117	http://asia.ensembl.org/Homo_sapiens/Transcript/Idhistory?t=ENST00000521523
ENST00000419784.1	lincRNA	ENSG00000236485.1	lincRNA	-2.51061	0.00252693	http://asia.ensembl.org/Homo_sapiens/Transcript/Idhistory?t=ENST00000419784
ENST00000419211.1	antisense	ENSG00000224746.1	antisense	-2.26461	0.00258264	http://asia.ensembl.org/Homo_sapiens/Transcript/Idhistory?t=ENST00000419211
NR_109879.1	ncRNA	SEMA6A-AS1	lncRNA	-3.5112	0.0026374	http://www.ncbi.nlm.nih.gov/nuccore/NR_109879.1
ENST00000424566.1	antisense	ENSG00000232358.1	antisense	-1.64788	0.00265495	http://asia.ensembl.org/Homo_sapiens/Transcript/Idhistory?t=ENST00000424566
NR_125423.1	ncRNA	LOC101927815	lncRNA	-1.70609	0.00272851	http://www.ncbi.nlm.nih.gov/nuccore/NR_125423.1
ENST00000609575.1	antisense	ENSG00000272677.1	antisense	1.75608	0.0030741	http://asia.ensembl.org/Homo_sapiens/Transcript/Idhistory?t=ENST00000609575
ENST00000527912.1	antisense	ENSG00000254898.1	antisense	-2.63407	0.00313244	http://asia.ensembl.org/Homo_sapiens/Transcript/Idhistory?t=ENST00000527912
ENST00000606624.1	lincRNA	ENSG00000225595.2	lincRNA	2.02113	0.0031534	http://asia.ensembl.org/Homo_sapiens/Transcript/Idhistory?t=ENST00000606624
ENST00000558478.1	lincRNA	ENSG00000259321.1	lincRNA	-3.06696	0.00321641	http://asia.ensembl.org/Homo_sapiens/Transcript/Idhistory?t=ENST00000558478
ENST00000419207.2	lincRNA	ENSG00000231248.2	lincRNA	-2.5824	0.00322777	http://asia.ensembl.org/Homo_sapiens/Transcript/Idhistory?t=ENST00000419207
ENST00000554647.1	lincRNA	ENSG00000258733.1	lincRNA	-2.69709	0.00328903	http://asia.ensembl.org/Homo_sapiens/Transcript/Idhistory?t=ENST00000554647
ENST00000448256.1	lincRNA	ENSG00000232719.1	lincRNA	1.7745	0.0033033	http://asia.ensembl.org/Homo_sapiens/Transcript/Idhistory?t=ENST00000448256
NR_131959.1	ncRNA	LVCAT1	lncRNA	2.74512	0.00333528	http://www.ncbi.nlm.nih.gov/nuccore/NR_131959.1
ENST00000510753.1	lincRNA	ENSG00000251511.1	lincRNA	-1.89189	0.00333945	http://asia.ensembl.org/Homo_sapiens/Transcript/Idhistory?t=ENST00000510753
ENST00000527712.1	lincRNA	ENSG00000204241.3	lincRNA	1.7192	0.00334511	http://asia.ensembl.org/Homo_sapiens/Transcript/Idhistory?t=ENST00000527712
ENST00000414992.1	antisense	ENSG00000233613.1	antisense	-3.08992	0.00340235	http://asia.ensembl.org/Homo_sapiens/Transcript/Idhistory?t=ENST00000414992
ENST00000413708.1	lincRNA	ENSG00000225588.2	lincRNA	-2.62017	0.00347447	http://asia.ensembl.org/Homo_sapiens/Transcript/Idhistory?t=ENST00000413708
ENST00000530042.1	antisense	ENSG00000255340.1	antisense	4.35627	0.00353659	http://asia.ensembl.org/Homo_sapiens/Transcript/Idhistory?t=ENST00000530042
ENST00000521251.1	antisense	ENSG00000253172.1	antisense	1.71775	0.00358156	http://asia.ensembl.org/Homo_sapiens/Transcript/Idhistory?t=ENST00000521251
ENST00000610109.1	lincRNA	ENSG00000272690.1	lincRNA	-1.55462	0.00365609	http://asia.ensembl.org/Homo_sapiens/Transcript/Idhistory?t=ENST00000610109
ENST00000591232.1	lincRNA	ENSG00000267133.1	lincRNA	5.07968	0.003803	http://asia.ensembl.org/Homo_sapiens/Transcript/Idhistory?t=ENST00000591232
ENST00000508878.1	lincRNA	ENSG00000245937.3	lincRNA	-2.94448	0.00390013	http://asia.ensembl.org/Homo_sapiens/Transcript/Idhistory?t=ENST00000508878
ENST00000519451.1	lincRNA	ENSG00000253363.1	lincRNA	4.42889	0.00390847	http://asia.ensembl.org/Homo_sapiens/Transcript/Idhistory?t=ENST00000519451
ENST00000589617.1	lincRNA	ENSG00000267399.1	lincRNA	-1.7712	0.00392912	http://asia.ensembl.org/Homo_sapiens/Transcript/Idhistory?t=ENST00000589617
ENST00000602211.1	lincRNA	ENSG00000268913.1	lincRNA	-2.94027	0.00403026	http://asia.ensembl.org/Homo_sapiens/Transcript/Idhistory?t=ENST00000602211
ENST00000434098.1	lincRNA	ENSG00000237189.1	lincRNA	1.81895	0.00412351	http://asia.ensembl.org/Homo_sapiens/Transcript/Idhistory?t=ENST00000434098
ENST00000457602.1	antisense	ENSG00000237576.1	antisense	1.51603	0.00434548	http://asia.ensembl.org/Homo_sapiens/Transcript/Idhistory?t=ENST00000457602
ENST00000440074.1	lincRNA	ENSG00000233219.1	lincRNA	-1.51473	0.00447789	http://asia.ensembl.org/Homo_sapiens/Transcript/Idhistory?t=ENST00000440074
ENST00000590703.1	antisense	ENSG00000229036.3	antisense	-4.19802	0.0044805	http://asia.ensembl.org/Homo_sapiens/Transcript/Idhistory?t=ENST00000590703
ENST00000539514.1	lincRNA	ENSG00000256166.1	lincRNA	1.59793	0.00451575	http://asia.ensembl.org/Homo_sapiens/Transcript/Idhistory?t=ENST00000539514
ENST00000413070.1	lincRNA	ENSG00000232294.1	lincRNA	1.6485	0.0046664	http://asia.ensembl.org/Homo_sapiens/Transcript/Idhistory?t=ENST00000413070
ENST00000505401.1	antisense	ENSG00000251141.1	antisense	-2.8706	0.00471517	http://asia.ensembl.org/Homo_sapiens/Transcript/Idhistory?t=ENST00000505401
ENST00000565199.1	lincRNA	ENSG00000260808.1	lincRNA	1.77142	0.00495134	http://asia.ensembl.org/Homo_sapiens/Transcript/Idhistory?t=ENST00000565199
ENST00000608375.1	antisense	ENSG00000223697.2	antisense	-2.93021	0.00498102	http://asia.ensembl.org/Homo_sapiens/Transcript/Idhistory?t=ENST00000608375
NR_110761.1	ncRNA	LOC102723769	lncRNA	-2.40482	0.00517103	http://www.ncbi.nlm.nih.gov/nuccore/NR_110761.1
ENST00000544869.1	lincRNA	ENSG00000256637.2	lincRNA	-2.21851	0.00553194	http://asia.ensembl.org/Homo_sapiens/Transcript/Idhistory?t=ENST00000544869
ENST00000547027.1	antisense	ENSG00000257514.1	antisense	-3.10868	0.0055444	http://asia.ensembl.org/Homo_sapiens/Transcript/Idhistory?t=ENST00000547027
ENST00000570581.1	antisense	ENSG00000262529.1	antisense	-1.86083	0.00556273	http://asia.ensembl.org/Homo_sapiens/Transcript/Idhistory?t=ENST00000570581
ENST00000446029.1	lincRNA	ENSG00000227459.1	lincRNA	-1.89465	0.00556902	http://asia.ensembl.org/Homo_sapiens/Transcript/Idhistory?t=ENST00000446029
ENST00000559621.1	lincRNA	ENSG00000259383.1	lincRNA	-1.58374	0.00560705	http://asia.ensembl.org/Homo_sapiens/Transcript/Idhistory?t=ENST00000559621
ENST00000551450.1	lincRNA	ENSG00000257877.1	lincRNA	1.61862	0.00561856	http://asia.ensembl.org/Homo_sapiens/Transcript/Idhistory?t=ENST00000551450
ENST00000413841.1	antisense	ENSG00000227033.1	antisense	-2.75235	0.00564462	http://asia.ensembl.org/Homo_sapiens/Transcript/Idhistory?t=ENST00000413841
NR_039978.1	ncRNA	SEC24B-AS1	lncRNA	-1.88143	0.00577954	http://www.ncbi.nlm.nih.gov/nuccore/NR_039978.1
ENST00000453136.1	antisense	ENSG00000231064.1	antisense	2.33055	0.00591038	http://asia.ensembl.org/Homo_sapiens/Transcript/Idhistory?t=ENST00000453136
ENST00000554433.1	antisense	ENSG00000258407.1	antisense	3.31235	0.00597074	http://asia.ensembl.org/Homo_sapiens/Transcript/Idhistory?t=ENST00000554433
ENST00000422776.1	antisense	ENSG00000229502.1	antisense	-1.69229	0.0060691	http://asia.ensembl.org/Homo_sapiens/Transcript/Idhistory?t=ENST00000422776
ENST00000584643.1	lincRNA	ENSG00000266538.1	lincRNA	1.68897	0.00615242	http://asia.ensembl.org/Homo_sapiens/Transcript/Idhistory?t=ENST00000584643
NR_037161.1	ncRNA	ZNF582-AS1	lncRNA	1.94	0.0063836	http://www.ncbi.nlm.nih.gov/nuccore/NR_037161.1
ENST00000443347.1	lincRNA	ENSG00000231527.1	lincRNA	-1.9849	0.00652565	http://asia.ensembl.org/Homo_sapiens/Transcript/Idhistory?t=ENST00000443347
ENST00000591854.1	antisense	ENSG00000267040.2	antisense	1.97512	0.00659733	http://asia.ensembl.org/Homo_sapiens/Transcript/Idhistory?t=ENST00000591854
ENST00000434363.1	antisense	ENSG00000230084.1	antisense	-3.83015	0.00662134	http://asia.ensembl.org/Homo_sapiens/Transcript/Idhistory?t=ENST00000434363
ENST00000569088.1	antisense	ENSG00000260891.1	antisense	-1.95676	0.00671019	http://asia.ensembl.org/Homo_sapiens/Transcript/Idhistory?t=ENST00000569088
NR_120336.1	ncRNA	LINC01491	lncRNA	-2.13175	0.00694055	http://www.ncbi.nlm.nih.gov/nuccore/NR_120336.1
ENST00000492975.1	lincRNA	ENSG00000241169.1	lincRNA	1.74549	0.00699786	http://asia.ensembl.org/Homo_sapiens/Transcript/Idhistory?t=ENST00000492975
ENST00000554921.1	lincRNA	ENSG00000259093.1	lincRNA	-1.63671	0.00701837	http://asia.ensembl.org/Homo_sapiens/Transcript/Idhistory?t=ENST00000554921
ENST00000415982.1	antisense	ENSG00000235236.1	antisense	-4.3538	0.00707032	http://asia.ensembl.org/Homo_sapiens/Transcript/Idhistory?t=ENST00000415982
ENST00000527239.1	antisense	ENSG00000255007.1	antisense	-2.44629	0.00707654	http://asia.ensembl.org/Homo_sapiens/Transcript/Idhistory?t=ENST00000527239
ENST00000437047.1	lincRNA	ENSG00000224884.1	lincRNA	-2.14358	0.00720715	http://asia.ensembl.org/Homo_sapiens/Transcript/Idhistory?t=ENST00000437047
ENST00000592929.1	antisense	ENSG00000267234.1	antisense	-3.02952	0.00724421	http://asia.ensembl.org/Homo_sapiens/Transcript/Idhistory?t=ENST00000592929
ENST00000602939.1	antisense	ENSG00000269988.1	antisense	1.90847	0.0073539	http://asia.ensembl.org/Homo_sapiens/Transcript/Idhistory?t=ENST00000602939
ENST00000454508.1	lincRNA	ENSG00000237222.3	lincRNA	1.56376	0.00736334	http://asia.ensembl.org/Homo_sapiens/Transcript/Idhistory?t=ENST00000454508
ENST00000582093.1	antisense	ENSG00000264270.1	antisense	-3.20141	0.00741954	http://asia.ensembl.org/Homo_sapiens/Transcript/Idhistory?t=ENST00000582093
NR_046217.1	ncRNA	ZRANB2-AS2	lncRNA	-1.51698	0.00747479	http://www.ncbi.nlm.nih.gov/nuccore/NR_046217.1
NR_027401.2	ncRNA	FAM223A	lncRNA	-4.41062	0.00749875	http://www.ncbi.nlm.nih.gov/nuccore/NR_027401.2
ENST00000438000.1	lincRNA	ENSG00000230850.3	lincRNA	-1.88632	0.00755176	http://asia.ensembl.org/Homo_sapiens/Transcript/Idhistory?t=ENST00000438000
ENST00000433825.1	antisense	ENSG00000231830.1	antisense	1.50613	0.00756037	http://asia.ensembl.org/Homo_sapiens/Transcript/Idhistory?t=ENST00000433825
NR_024354.1	ncRNA	CHODL-AS1	lncRNA	-1.98208	0.00757573	http://www.ncbi.nlm.nih.gov/nuccore/NR_024354.1
ENST00000555354.1	lincRNA	ENSG00000225746.4	lincRNA	-4.10675	0.00759251	http://asia.ensembl.org/Homo_sapiens/Transcript/Idhistory?t=ENST00000555354
ENST00000555332.1	lincRNA	ENSG00000248441.2	lincRNA	1.64116	0.00764278	http://asia.ensembl.org/Homo_sapiens/Transcript/Idhistory?t=ENST00000555332
ENST00000436249.3	antisense	ENSG00000235051.3	antisense	-1.53911	0.00764321	http://asia.ensembl.org/Homo_sapiens/Transcript/Idhistory?t=ENST00000436249
ENST00000438877.1	antisense	ENSG00000228124.1	antisense	-3.3131	0.0078053	http://asia.ensembl.org/Homo_sapiens/Transcript/Idhistory?t=ENST00000438877
ENST00000503677.1	lincRNA	ENSG00000250620.1	lincRNA	-1.95691	0.00786266	http://asia.ensembl.org/Homo_sapiens/Transcript/Idhistory?t=ENST00000503677
NR_132126.1	ncRNA	TH2LCRR	lncRNA	-1.6092	0.00804238	http://www.ncbi.nlm.nih.gov/nuccore/NR_132126.1
ENST00000606374.1	lincRNA	ENSG00000272312.1	lincRNA	-4.28016	0.00815534	http://asia.ensembl.org/Homo_sapiens/Transcript/Idhistory?t=ENST00000606374
ENST00000610019.1	lincRNA	ENSG00000273097.1	lincRNA	2.43815	0.00817901	http://asia.ensembl.org/Homo_sapiens/Transcript/Idhistory?t=ENST00000610019
ENST00000444043.2	lincRNA	ENSG00000233757.2	lincRNA	1.51862	0.00824177	http://asia.ensembl.org/Homo_sapiens/Transcript/Idhistory?t=ENST00000444043
ENST00000591103.1	antisense	ENSG00000272895.1	antisense	-2.00204	0.00834329	http://asia.ensembl.org/Homo_sapiens/Transcript/Idhistory?t=ENST00000591103
ENST00000569999.1	sense_overlapping	ENSG00000261827.1	sense_overlapping	-2.7915	0.00834512	http://asia.ensembl.org/Homo_sapiens/Transcript/Idhistory?t=ENST00000569999
ENST00000594690.1	lincRNA	ENSG00000229855.4	lincRNA	-2.27592	0.00863265	http://asia.ensembl.org/Homo_sapiens/Transcript/Idhistory?t=ENST00000594690
ENST00000532866.1	antisense	ENSG00000254694.1	antisense	-3.52984	0.00866434	http://asia.ensembl.org/Homo_sapiens/Transcript/Idhistory?t=ENST00000532866
ENST00000431697.1	lincRNA	ENSG00000224626.1	lincRNA	-1.53884	0.00904722	http://asia.ensembl.org/Homo_sapiens/Transcript/Idhistory?t=ENST00000431697
ENST00000425228.1	lincRNA	ENSG00000230600.1	lincRNA	-2.7554	0.00926237	http://asia.ensembl.org/Homo_sapiens/Transcript/Idhistory?t=ENST00000425228
NR_135575.1	ncRNA	LOC101928111	lncRNA	-1.51404	0.00961006	http://www.ncbi.nlm.nih.gov/nuccore/NR_135575.1
ENST00000568607.1	lincRNA	ENSG00000261637.1	lincRNA	-2.76326	0.0099354	http://asia.ensembl.org/Homo_sapiens/Transcript/Idhistory?t=ENST00000568607
ENST00000522598.1	lincRNA	ENSG00000254089.1	lincRNA	1.80293	0.00995597	http://asia.ensembl.org/Homo_sapiens/Transcript/Idhistory?t=ENST00000522598
ENST00000608173.1	antisense	ENSG00000197099.4	antisense	-2.31226	0.010118	http://asia.ensembl.org/Homo_sapiens/Transcript/Idhistory?t=ENST00000608173
ENST00000508766.1	lincRNA	ENSG00000249167.1	lincRNA	-2.61367	0.0101376	http://asia.ensembl.org/Homo_sapiens/Transcript/Idhistory?t=ENST00000508766
ENST00000568362.1	antisense	ENSG00000261838.1	antisense	-3.96067	0.0102302	http://asia.ensembl.org/Homo_sapiens/Transcript/Idhistory?t=ENST00000568362
NR_144454.1	ncRNA	FSIP2-AS1	lncRNA	-3.65127	0.0102921	http://www.ncbi.nlm.nih.gov/nuccore/NR_144454.1
ENST00000554623.1	antisense	ENSG00000259006.1	antisense	1.65746	0.0102936	http://asia.ensembl.org/Homo_sapiens/Transcript/Idhistory?t=ENST00000554623
NR_126517.1	ncRNA	LINC01587	lncRNA	-3.6075	0.0103178	http://www.ncbi.nlm.nih.gov/nuccore/NR_126517.1
NR_024032.1	ncRNA	LINC00474	lncRNA	-1.90323	0.0103217	http://www.ncbi.nlm.nih.gov/nuccore/NR_024032.1
ENST00000558141.1	lincRNA	ENSG00000259594.1	lincRNA	1.57409	0.0107942	http://asia.ensembl.org/Homo_sapiens/Transcript/Idhistory?t=ENST00000558141
ENST00000442637.1	antisense	ENSG00000225377.1	antisense	2.08808	0.0108143	http://asia.ensembl.org/Homo_sapiens/Transcript/Idhistory?t=ENST00000442637
ENST00000357045.4	antisense	ENSG00000237655.1	antisense	-1.53783	0.0109348	http://asia.ensembl.org/Homo_sapiens/Transcript/Idhistory?t=ENST00000357045
NR_110321.1	ncRNA	LINC00905	lncRNA	1.60725	0.0110601	http://www.ncbi.nlm.nih.gov/nuccore/NR_110321.1
NR_135596.1	ncRNA	LOC101927635	lncRNA	-1.52073	0.0110679	http://www.ncbi.nlm.nih.gov/nuccore/NR_135596.1
ENST00000601280.1	lincRNA	ENSG00000268390.1	lincRNA	-1.85694	0.011348	http://asia.ensembl.org/Homo_sapiens/Transcript/Idhistory?t=ENST00000601280
ENST00000554006.1	antisense	ENSG00000258573.1	antisense	-1.63983	0.0113975	http://asia.ensembl.org/Homo_sapiens/Transcript/Idhistory?t=ENST00000554006
ENST00000597245.1	antisense	ENSG00000237224.2	antisense	-3.74301	0.0115792	http://asia.ensembl.org/Homo_sapiens/Transcript/Idhistory?t=ENST00000597245
ENST00000434716.2	lincRNA	ENSG00000225746.4	lincRNA	-3.69023	0.0118438	http://asia.ensembl.org/Homo_sapiens/Transcript/Idhistory?t=ENST00000434716
NR_046638.1	ncRNA	PCYT1B-AS1	lncRNA	2.21164	0.011925	http://www.ncbi.nlm.nih.gov/nuccore/NR_046638.1
NR_136417.1	ncRNA	LOC105371899	lncRNA	2.37481	0.0119403	http://www.ncbi.nlm.nih.gov/nuccore/NR_136417.1
ENST00000514368.1	lincRNA	ENSG00000249364.1	lincRNA	-1.50939	0.011958	http://asia.ensembl.org/Homo_sapiens/Transcript/Idhistory?t=ENST00000514368
NR_109769.1	ncRNA	LINC01506	lncRNA	2.02287	0.0125039	http://www.ncbi.nlm.nih.gov/nuccore/NR_109769.1
NR_109849.1	ncRNA	LOC102606465	lncRNA	1.66381	0.0125064	http://www.ncbi.nlm.nih.gov/nuccore/NR_109849.1
ENST00000425587.1	antisense	ENSG00000226904.1	antisense	-2.03802	0.0125236	http://asia.ensembl.org/Homo_sapiens/Transcript/Idhistory?t=ENST00000425587
ENST00000602740.1	lincRNA	ENSG00000259786.2	lincRNA	2.34182	0.0125955	http://asia.ensembl.org/Homo_sapiens/Transcript/Idhistory?t=ENST00000602740
ENST00000507674.1	lincRNA	ENSG00000249404.1	lincRNA	-2.86072	0.0128302	http://asia.ensembl.org/Homo_sapiens/Transcript/Idhistory?t=ENST00000507674
NR_034103.2	ncRNA	MIR124-2HG	lncRNA	2.8568	0.0128418	http://www.ncbi.nlm.nih.gov/nuccore/NR_034103.2
ENST00000595144.2	lincRNA	ENSG00000203849.6	lincRNA	-1.57224	0.0129629	http://asia.ensembl.org/Homo_sapiens/Transcript/Idhistory?t=ENST00000595144
ENST00000504737.1	antisense	ENSG00000250592.1	antisense	-2.39279	0.0130119	http://asia.ensembl.org/Homo_sapiens/Transcript/Idhistory?t=ENST00000504737
ENST00000448475.1	lincRNA	ENSG00000232494.1	lincRNA	-1.95318	0.0132164	http://asia.ensembl.org/Homo_sapiens/Transcript/Idhistory?t=ENST00000448475
ENST00000435539.1	lincRNA	ENSG00000226694.2	lincRNA	-1.96312	0.0133449	http://asia.ensembl.org/Homo_sapiens/Transcript/Idhistory?t=ENST00000435539
ENST00000606186.1	antisense	ENSG00000272510.1	antisense	-4.19295	0.0136315	http://asia.ensembl.org/Homo_sapiens/Transcript/Idhistory?t=ENST00000606186
ENST00000605513.1	lincRNA	ENSG00000271020.1	lincRNA	2.17857	0.0139659	http://asia.ensembl.org/Homo_sapiens/Transcript/Idhistory?t=ENST00000605513
ENST00000431157.2	antisense	ENSG00000233968.2	antisense	2.17345	0.0140592	http://asia.ensembl.org/Homo_sapiens/Transcript/Idhistory?t=ENST00000431157
ENST00000609721.1	antisense	ENSG00000272609.1	antisense	-3.18129	0.0141664	http://asia.ensembl.org/Homo_sapiens/Transcript/Idhistory?t=ENST00000609721
ENST00000490897.1	lincRNA	ENSG00000244227.1	lincRNA	-3.32971	0.0142026	http://asia.ensembl.org/Homo_sapiens/Transcript/Idhistory?t=ENST00000490897
NR_138096.1	ncRNA	LOC400710	lncRNA	-1.62175	0.0142852	http://www.ncbi.nlm.nih.gov/nuccore/NR_138096.1
ENST00000495318.1	antisense	ENSG00000240207.2	antisense	-2.55997	0.0143034	http://asia.ensembl.org/Homo_sapiens/Transcript/Idhistory?t=ENST00000495318
ENST00000415471.2	lincRNA	ENSG00000236717.2	lincRNA	1.51024	0.0143053	http://asia.ensembl.org/Homo_sapiens/Transcript/Idhistory?t=ENST00000415471
ENST00000446002.1	lincRNA	ENSG00000225561.1	lincRNA	-2.07399	0.0143743	http://asia.ensembl.org/Homo_sapiens/Transcript/Idhistory?t=ENST00000446002
ENST00000418428.2	lincRNA	ENSG00000226690.2	lincRNA	-2.64671	0.0146652	http://asia.ensembl.org/Homo_sapiens/Transcript/Idhistory?t=ENST00000418428
ENST00000567624.1	lincRNA	ENSG00000260264.1	lincRNA	-1.78108	0.0147759	http://asia.ensembl.org/Homo_sapiens/Transcript/Idhistory?t=ENST00000567624
ENST00000557197.1	lincRNA	ENSG00000258526.1	lincRNA	-3.09105	0.014867	http://asia.ensembl.org/Homo_sapiens/Transcript/Idhistory?t=ENST00000557197
ENST00000598600.1	lincRNA	ENSG00000231876.3	lincRNA	-2.44477	0.0150494	http://asia.ensembl.org/Homo_sapiens/Transcript/Idhistory?t=ENST00000598600
ENST00000594006.1	antisense	ENSG00000269300.1	antisense	-1.92635	0.0150731	http://asia.ensembl.org/Homo_sapiens/Transcript/Idhistory?t=ENST00000594006
ENST00000598710.1	antisense	ENSG00000225216.2	antisense	-2.20025	0.0152249	http://asia.ensembl.org/Homo_sapiens/Transcript/Idhistory?t=ENST00000598710
ENST00000609103.1	lincRNA	ENSG00000273177.1	lincRNA	-2.09016	0.0153713	http://asia.ensembl.org/Homo_sapiens/Transcript/Idhistory?t=ENST00000609103
ENST00000430610.1	antisense	ENSG00000225457.1	antisense	-2.51336	0.0155622	http://asia.ensembl.org/Homo_sapiens/Transcript/Idhistory?t=ENST00000430610
ENST00000504658.1	antisense	ENSG00000249593.2	antisense	-1.77104	0.0157955	http://asia.ensembl.org/Homo_sapiens/Transcript/Idhistory?t=ENST00000504658
ENST00000437309.1	antisense	ENSG00000231447.1	antisense	3.89392	0.0158314	http://asia.ensembl.org/Homo_sapiens/Transcript/Idhistory?t=ENST00000437309
ENST00000418764.2	lincRNA	ENSG00000237921.2	lincRNA	-1.62669	0.0163009	http://asia.ensembl.org/Homo_sapiens/Transcript/Idhistory?t=ENST00000418764
ENST00000502882.1	sense_overlapping	ENSG00000248285.1	sense_overlapping	-3.59956	0.0165201	http://asia.ensembl.org/Homo_sapiens/Transcript/Idhistory?t=ENST00000502882
ENST00000506250.1	lincRNA	ENSG00000248371.1	lincRNA	-3.75029	0.0165256	http://asia.ensembl.org/Homo_sapiens/Transcript/Idhistory?t=ENST00000506250
ENST00000597915.1	antisense	ENSG00000231898.4	antisense	-3.61424	0.0165793	http://asia.ensembl.org/Homo_sapiens/Transcript/Idhistory?t=ENST00000597915
NR_047011.1	ncRNA	LINC00395	lncRNA	-1.94247	0.0166091	http://www.ncbi.nlm.nih.gov/nuccore/NR_047011.1
ENST00000531663.1	antisense	ENSG00000254497.1	antisense	-1.53434	0.0166244	http://asia.ensembl.org/Homo_sapiens/Transcript/Idhistory?t=ENST00000531663
NR_003530.2	ncRNA	MEG3	lncRNA	-2.30114	0.0168098	http://www.ncbi.nlm.nih.gov/nuccore/NR_003530.2
ENST00000602874.1	sense_intronic	ENSG00000270140.1	sense_intronic	-2.17596	0.0168268	http://asia.ensembl.org/Homo_sapiens/Transcript/Idhistory?t=ENST00000602874
ENST00000429396.1	antisense	ENSG00000230442.1	antisense	-1.86971	0.0168849	http://asia.ensembl.org/Homo_sapiens/Transcript/Idhistory?t=ENST00000429396
ENST00000379928.4	antisense	ENSG00000238221.1	antisense	-1.54756	0.0168968	http://asia.ensembl.org/Homo_sapiens/Transcript/Idhistory?t=ENST00000379928
ENST00000585921.1	antisense	ENSG00000267667.1	antisense	-1.53737	0.0169877	http://asia.ensembl.org/Homo_sapiens/Transcript/Idhistory?t=ENST00000585921
NR_110119.1	ncRNA	LOC101927811	lncRNA	-2.23027	0.0174658	http://www.ncbi.nlm.nih.gov/nuccore/NR_110119.1
ENST00000562852.1	lincRNA	ENSG00000260201.1	lincRNA	1.87938	0.0177563	http://asia.ensembl.org/Homo_sapiens/Transcript/Idhistory?t=ENST00000562852
NR_122122.1	ncRNA	TSL	lncRNA	3.55408	0.0177783	http://www.ncbi.nlm.nih.gov/nuccore/NR_122122.1
ENST00000436334.1	lincRNA	ENSG00000177788.5	lincRNA	2.12133	0.0179527	http://asia.ensembl.org/Homo_sapiens/Transcript/Idhistory?t=ENST00000436334
ENST00000506309.2	lincRNA	ENSG00000250519.2	lincRNA	-2.20941	0.0180283	http://asia.ensembl.org/Homo_sapiens/Transcript/Idhistory?t=ENST00000506309
ENST00000565495.1	antisense	ENSG00000259986.1	antisense	1.61195	0.0181478	http://asia.ensembl.org/Homo_sapiens/Transcript/Idhistory?t=ENST00000565495
ENST00000581633.1	antisense	ENSG00000264125.1	antisense	-1.60797	0.0182533	http://asia.ensembl.org/Homo_sapiens/Transcript/Idhistory?t=ENST00000581633
ENST00000438292.1	lincRNA	ENSG00000224184.1	lincRNA	-2.57017	0.0183392	http://asia.ensembl.org/Homo_sapiens/Transcript/Idhistory?t=ENST00000438292
ENST00000550892.1	lincRNA	ENSG00000257931.2	lincRNA	1.75849	0.018369	http://asia.ensembl.org/Homo_sapiens/Transcript/Idhistory?t=ENST00000550892
NR_004387.1	ncRNA	SCARNA10	guide_RNA	2.07393	0.0184804	http://www.ncbi.nlm.nih.gov/nuccore/NR_004387.1
ENST00000609356.1	lincRNA	ENSG00000273449.1	lincRNA	-1.58381	0.0185896	http://asia.ensembl.org/Homo_sapiens/Transcript/Idhistory?t=ENST00000609356
ENST00000480919.1	lincRNA	ENSG00000242474.1	lincRNA	-3.93866	0.0187688	http://asia.ensembl.org/Homo_sapiens/Transcript/Idhistory?t=ENST00000480919
NR_023922.2	ncRNA	DHRS4-AS1	lncRNA	-1.60745	0.0188128	http://www.ncbi.nlm.nih.gov/nuccore/NR_023922.2
ENST00000580931.1	lincRNA	ENSG00000264422.1	lincRNA	1.6097	0.018974	http://asia.ensembl.org/Homo_sapiens/Transcript/Idhistory?t=ENST00000580931
ENST00000609836.1	lincRNA	ENSG00000242021.2	lincRNA	-4.22378	0.0191865	http://asia.ensembl.org/Homo_sapiens/Transcript/Idhistory?t=ENST00000609836
NR_110600.1	ncRNA	LINC01628	lncRNA	-1.60718	0.0193153	http://www.ncbi.nlm.nih.gov/nuccore/NR_110600.1
ENST00000443772.1	lincRNA	ENSG00000237491.4	lincRNA	2.39599	0.0193515	http://asia.ensembl.org/Homo_sapiens/Transcript/Idhistory?t=ENST00000443772
ENST00000543515.2	antisense	ENSG00000247498.5	antisense	-2.76402	0.0194677	http://asia.ensembl.org/Homo_sapiens/Transcript/Idhistory?t=ENST00000543515
ENST00000544086.1	lincRNA	ENSG00000255670.1	lincRNA	1.96683	0.0196951	http://asia.ensembl.org/Homo_sapiens/Transcript/Idhistory?t=ENST00000544086
ENST00000593022.1	lincRNA	ENSG00000237491.4	lincRNA	-2.10869	0.0197562	http://asia.ensembl.org/Homo_sapiens/Transcript/Idhistory?t=ENST00000593022
ENST00000543451.1	lincRNA	ENSG00000256286.1	lincRNA	-1.96982	0.0198776	http://asia.ensembl.org/Homo_sapiens/Transcript/Idhistory?t=ENST00000543451
ENST00000564562.1	antisense	ENSG00000259964.2	antisense	-2.13656	0.0200752	http://asia.ensembl.org/Homo_sapiens/Transcript/Idhistory?t=ENST00000564562
ENST00000543884.1	antisense	ENSG00000177406.4	antisense	1.52872	0.0201532	http://asia.ensembl.org/Homo_sapiens/Transcript/Idhistory?t=ENST00000543884
ENST00000444017.1	lincRNA	ENSG00000236634.1	lincRNA	-2.14762	0.0202416	http://asia.ensembl.org/Homo_sapiens/Transcript/Idhistory?t=ENST00000444017
ENST00000585303.1	antisense	ENSG00000214970.4	antisense	-2.9962	0.0203208	http://asia.ensembl.org/Homo_sapiens/Transcript/Idhistory?t=ENST00000585303
NR_135032.1	ncRNA	LOC105369635	lncRNA	-1.58352	0.0203259	http://www.ncbi.nlm.nih.gov/nuccore/NR_135032.1
ENST00000510967.1	lincRNA	ENSG00000249463.1	lincRNA	-3.78451	0.0204927	http://asia.ensembl.org/Homo_sapiens/Transcript/Idhistory?t=ENST00000510967
ENST00000426017.1	antisense	ENSG00000227070.1	antisense	-2.66361	0.0206075	http://asia.ensembl.org/Homo_sapiens/Transcript/Idhistory?t=ENST00000426017
ENST00000508156.1	lincRNA	ENSG00000245685.2	lincRNA	-2.14682	0.0206213	http://asia.ensembl.org/Homo_sapiens/Transcript/Idhistory?t=ENST00000508156
ENST00000510648.1	lincRNA	ENSG00000249937.1	lincRNA	-3.94016	0.020724	http://asia.ensembl.org/Homo_sapiens/Transcript/Idhistory?t=ENST00000510648
ENST00000557817.1	sense_overlapping	ENSG00000259176.1	sense_overlapping	-4.17442	0.0213577	http://asia.ensembl.org/Homo_sapiens/Transcript/Idhistory?t=ENST00000557817
ENST00000437499.1	antisense	ENSG00000232085.1	antisense	-3.98794	0.0214677	http://asia.ensembl.org/Homo_sapiens/Transcript/Idhistory?t=ENST00000437499
ENST00000511517.1	antisense	ENSG00000250900.2	antisense	2.06399	0.0214744	http://asia.ensembl.org/Homo_sapiens/Transcript/Idhistory?t=ENST00000511517
ENST00000545999.1	lincRNA	ENSG00000256953.1	lincRNA	1.66792	0.0214838	http://asia.ensembl.org/Homo_sapiens/Transcript/Idhistory?t=ENST00000545999
ENST00000608926.1	lincRNA	ENSG00000273325.1	lincRNA	-1.88423	0.0217033	http://asia.ensembl.org/Homo_sapiens/Transcript/Idhistory?t=ENST00000608926
ENST00000563397.1	lincRNA	ENSG00000260706.1	lincRNA	-2.32005	0.0219101	http://asia.ensembl.org/Homo_sapiens/Transcript/Idhistory?t=ENST00000563397
ENST00000333482.4	lincRNA	ENSG00000249021.1	lincRNA	-3.46001	0.0221409	http://asia.ensembl.org/Homo_sapiens/Transcript/Idhistory?t=ENST00000333482
NR_027066.1	ncRNA	LINC00114	lncRNA	-2.61787	0.0221856	http://www.ncbi.nlm.nih.gov/nuccore/NR_027066.1
ENST00000444729.1	lincRNA	ENSG00000232353.1	lincRNA	-3.82597	0.022221	http://asia.ensembl.org/Homo_sapiens/Transcript/Idhistory?t=ENST00000444729
NR_125915.1	ncRNA	BHLHE40-AS1	lncRNA	-2.33	0.0222468	http://www.ncbi.nlm.nih.gov/nuccore/NR_125915.1
ENST00000506057.1	antisense	ENSG00000249509.1	antisense	1.61993	0.0225423	http://asia.ensembl.org/Homo_sapiens/Transcript/Idhistory?t=ENST00000506057
NR_135306.1	ncRNA	LINC00484	lncRNA	1.67418	0.0225668	http://www.ncbi.nlm.nih.gov/nuccore/NR_135306.1
ENST00000446590.1	antisense	ENSG00000234174.1	antisense	-1.82712	0.0230036	http://asia.ensembl.org/Homo_sapiens/Transcript/Idhistory?t=ENST00000446590
ENST00000441539.1	antisense	ENSG00000244055.1	antisense	-2.72814	0.0232604	http://asia.ensembl.org/Homo_sapiens/Transcript/Idhistory?t=ENST00000441539
ENST00000606096.1	lincRNA	ENSG00000272329.1	lincRNA	-1.68203	0.0233114	http://asia.ensembl.org/Homo_sapiens/Transcript/Idhistory?t=ENST00000606096
NR_130920.1	ncRNA	CCDC26	lncRNA	-2.76237	0.0235242	http://www.ncbi.nlm.nih.gov/nuccore/NR_130920.1
ENST00000582893.1	lincRNA	ENSG00000264151.1	lincRNA	-2.02299	0.0235673	http://asia.ensembl.org/Homo_sapiens/Transcript/Idhistory?t=ENST00000582893
ENST00000559977.1	antisense	ENSG00000259668.1	antisense	-2.25842	0.023794	http://asia.ensembl.org/Homo_sapiens/Transcript/Idhistory?t=ENST00000559977
ENST00000526206.1	lincRNA	ENSG00000254731.1	lincRNA	1.58028	0.0242186	http://asia.ensembl.org/Homo_sapiens/Transcript/Idhistory?t=ENST00000526206
ENST00000438505.1	lincRNA	ENSG00000225539.1	lincRNA	-1.71763	0.0244355	http://asia.ensembl.org/Homo_sapiens/Transcript/Idhistory?t=ENST00000438505
ENST00000594622.1	antisense	ENSG00000225963.3	antisense	-1.90715	0.0245493	http://asia.ensembl.org/Homo_sapiens/Transcript/Idhistory?t=ENST00000594622
ENST00000453051.1	antisense	ENSG00000229407.1	antisense	2.13719	0.0245576	http://asia.ensembl.org/Homo_sapiens/Transcript/Idhistory?t=ENST00000453051
ENST00000544019.1	lincRNA	ENSG00000255666.1	lincRNA	1.6015	0.0249833	http://asia.ensembl.org/Homo_sapiens/Transcript/Idhistory?t=ENST00000544019
NR_131226.1	ncRNA	LINC01455	lncRNA	-1.60928	0.025028	http://www.ncbi.nlm.nih.gov/nuccore/NR_131226.1
NR_125914.1	ncRNA	BHLHE40-AS1	lncRNA	-2.24196	0.0252902	http://www.ncbi.nlm.nih.gov/nuccore/NR_125914.1
ENST00000446754.2	lincRNA	ENSG00000237414.2	lincRNA	1.63686	0.025438	http://asia.ensembl.org/Homo_sapiens/Transcript/Idhistory?t=ENST00000446754
NR_135026.1	ncRNA	LOC105369738	lncRNA	1.87496	0.0254581	http://www.ncbi.nlm.nih.gov/nuccore/NR_135026.1
ENST00000565133.1	lincRNA	ENSG00000261436.1	lincRNA	-1.89484	0.0255076	http://asia.ensembl.org/Homo_sapiens/Transcript/Idhistory?t=ENST00000565133
ENST00000558245.1	lincRNA	ENSG00000259447.1	lincRNA	-2.86006	0.0262286	http://asia.ensembl.org/Homo_sapiens/Transcript/Idhistory?t=ENST00000558245
ENST00000555396.1	lincRNA	ENSG00000258765.1	lincRNA	-1.51146	0.0262968	http://asia.ensembl.org/Homo_sapiens/Transcript/Idhistory?t=ENST00000555396
ENST00000504167.1	lincRNA	ENSG00000251213.1	lincRNA	-2.01526	0.0264448	http://asia.ensembl.org/Homo_sapiens/Transcript/Idhistory?t=ENST00000504167
ENST00000444868.2	lincRNA	ENSG00000237735.2	lincRNA	1.82101	0.0269527	http://asia.ensembl.org/Homo_sapiens/Transcript/Idhistory?t=ENST00000444868
ENST00000548775.1	lincRNA	ENSG00000258038.1	lincRNA	-3.88697	0.0272701	http://asia.ensembl.org/Homo_sapiens/Transcript/Idhistory?t=ENST00000548775
NR_125867.1	ncRNA	LOC102723649	lncRNA	-1.92411	0.027422	http://www.ncbi.nlm.nih.gov/nuccore/NR_125867.1
NR_125853.1	ncRNA	LOC101928253	lncRNA	-1.64848	0.0277703	http://www.ncbi.nlm.nih.gov/nuccore/NR_125853.1
NR_126022.1	ncRNA	LOC101928605	lncRNA	-2.81511	0.0282097	http://www.ncbi.nlm.nih.gov/nuccore/NR_126022.1
ENST00000561471.1	antisense	ENSG00000261552.1	antisense	1.53231	0.0285414	http://asia.ensembl.org/Homo_sapiens/Transcript/Idhistory?t=ENST00000561471
ENST00000558403.1	antisense	ENSG00000259663.2	antisense	-3.51145	0.0286369	http://asia.ensembl.org/Homo_sapiens/Transcript/Idhistory?t=ENST00000558403
ENST00000539313.1	sense_intronic	ENSG00000256588.1	sense_intronic	-1.86665	0.0288306	http://asia.ensembl.org/Homo_sapiens/Transcript/Idhistory?t=ENST00000539313
ENST00000550324.1	antisense	ENSG00000257322.1	antisense	2.4877	0.0291103	http://asia.ensembl.org/Homo_sapiens/Transcript/Idhistory?t=ENST00000550324
ENST00000577478.1	lincRNA	ENSG00000265313.1	lincRNA	2.22928	0.0291246	http://asia.ensembl.org/Homo_sapiens/Transcript/Idhistory?t=ENST00000577478
ENST00000512077.1	antisense	ENSG00000251095.2	antisense	-2.79073	0.0291545	http://asia.ensembl.org/Homo_sapiens/Transcript/Idhistory?t=ENST00000512077
ENST00000417800.1	lincRNA	ENSG00000229922.1	lincRNA	-1.58211	0.0291692	http://asia.ensembl.org/Homo_sapiens/Transcript/Idhistory?t=ENST00000417800
ENST00000433036.1	antisense	ENSG00000228989.1	antisense	1.74691	0.0292653	http://asia.ensembl.org/Homo_sapiens/Transcript/Idhistory?t=ENST00000433036
ENST00000590955.1	lincRNA	ENSG00000256995.2	lincRNA	2.21782	0.0292774	http://asia.ensembl.org/Homo_sapiens/Transcript/Idhistory?t=ENST00000590955
NR_135257.1	ncRNA	LOC105370473	lncRNA	-2.96655	0.0296803	http://www.ncbi.nlm.nih.gov/nuccore/NR_135257.1
ENST00000523191.1	antisense	ENSG00000253554.1	antisense	-2.94561	0.029727	http://asia.ensembl.org/Homo_sapiens/Transcript/Idhistory?t=ENST00000523191
ENST00000604052.1	sense_intronic	ENSG00000270640.1	sense_intronic	2.08557	0.0297872	http://asia.ensembl.org/Homo_sapiens/Transcript/Idhistory?t=ENST00000604052
ENST00000413986.1	antisense	ENSG00000226455.1	antisense	2.94125	0.0297874	http://asia.ensembl.org/Homo_sapiens/Transcript/Idhistory?t=ENST00000413986
ENST00000581198.1	lincRNA	ENSG00000263438.1	lincRNA	-2.42919	0.0300336	http://asia.ensembl.org/Homo_sapiens/Transcript/Idhistory?t=ENST00000581198
NR_038219.1	ncRNA	LINC01010	lncRNA	-2.27039	0.0302627	http://www.ncbi.nlm.nih.gov/nuccore/NR_038219.1
ENST00000597234.1	lincRNA	ENSG00000229981.3	lincRNA	1.66755	0.0302837	http://asia.ensembl.org/Homo_sapiens/Transcript/Idhistory?t=ENST00000597234
NR_144458.1	ncRNA	ZFY-AS1	lncRNA	-3.53903	0.0308516	http://www.ncbi.nlm.nih.gov/nuccore/NR_144458.1
NR_120468.1	ncRNA	LINC01490	lncRNA	3.02038	0.0308562	http://www.ncbi.nlm.nih.gov/nuccore/NR_120468.1
ENST00000568033.1	lincRNA	ENSG00000261480.1	lincRNA	-2.22723	0.0309163	http://asia.ensembl.org/Homo_sapiens/Transcript/Idhistory?t=ENST00000568033
NR_047116.1	ncRNA	HIF1A-AS1	lncRNA	-1.7115	0.031057	http://www.ncbi.nlm.nih.gov/nuccore/NR_047116.1
ENST00000591918.2	lincRNA	ENSG00000266927.2	lincRNA	1.84822	0.0311373	http://asia.ensembl.org/Homo_sapiens/Transcript/Idhistory?t=ENST00000591918
ENST00000434733.1	antisense	ENSG00000228113.3	antisense	2.68836	0.0311817	http://asia.ensembl.org/Homo_sapiens/Transcript/Idhistory?t=ENST00000434733
ENST00000542022.1	antisense	ENSG00000256007.1	antisense	3.48755	0.0314835	http://asia.ensembl.org/Homo_sapiens/Transcript/Idhistory?t=ENST00000542022
ENST00000580580.1	antisense	ENSG00000266844.1	antisense	1.7142	0.03151	http://asia.ensembl.org/Homo_sapiens/Transcript/Idhistory?t=ENST00000580580
ENST00000490375.1	antisense	ENSG00000240032.1	antisense	-1.59762	0.0315316	http://asia.ensembl.org/Homo_sapiens/Transcript/Idhistory?t=ENST00000490375
ENST00000430844.1	antisense	ENSG00000228010.1	antisense	-2.74184	0.0315935	http://asia.ensembl.org/Homo_sapiens/Transcript/Idhistory?t=ENST00000430844
ENST00000437861.1	lincRNA	ENSG00000224371.1	lincRNA	-2.20157	0.031832	http://asia.ensembl.org/Homo_sapiens/Transcript/Idhistory?t=ENST00000437861
ENST00000505978.1	lincRNA	ENSG00000249982.1	lincRNA	1.79285	0.032389	http://asia.ensembl.org/Homo_sapiens/Transcript/Idhistory?t=ENST00000505978
NR_104659.1	ncRNA	LOC102467080	lncRNA	2.05323	0.0324096	http://www.ncbi.nlm.nih.gov/nuccore/NR_104659.1
NR_037177.1	ncRNA	LOC100294145	lncRNA	-1.54521	0.0327368	http://www.ncbi.nlm.nih.gov/nuccore/NR_037177.1
ENST00000450704.1	lincRNA	ENSG00000226007.2	lincRNA	1.60308	0.0327741	http://asia.ensembl.org/Homo_sapiens/Transcript/Idhistory?t=ENST00000450704
ENST00000580311.1	sense_intronic	ENSG00000266803.1	sense_intronic	-1.68624	0.032864	http://asia.ensembl.org/Homo_sapiens/Transcript/Idhistory?t=ENST00000580311
ENST00000579979.1	antisense	ENSG00000265678.1	antisense	-1.54699	0.0331503	http://asia.ensembl.org/Homo_sapiens/Transcript/Idhistory?t=ENST00000579979
ENST00000601661.1	sense_intronic	ENSG00000269799.1	sense_intronic	1.76961	0.0331877	http://asia.ensembl.org/Homo_sapiens/Transcript/Idhistory?t=ENST00000601661
ENST00000424241.1	antisense	ENSG00000237311.1	antisense	-1.68642	0.0334798	http://asia.ensembl.org/Homo_sapiens/Transcript/Idhistory?t=ENST00000424241
ENST00000420945.1	lincRNA	ENSG00000223834.2	lincRNA	-1.66441	0.0334858	http://asia.ensembl.org/Homo_sapiens/Transcript/Idhistory?t=ENST00000420945
NR_122044.1	ncRNA	LOC255187	lncRNA	-1.6899	0.0335019	http://www.ncbi.nlm.nih.gov/nuccore/NR_122044.1
ENST00000532770.1	lincRNA	ENSG00000254874.1	lincRNA	-1.93248	0.0336972	http://asia.ensembl.org/Homo_sapiens/Transcript/Idhistory?t=ENST00000532770
ENST00000425192.1	antisense	ENSG00000228802.1	antisense	-2.672	0.0338969	http://asia.ensembl.org/Homo_sapiens/Transcript/Idhistory?t=ENST00000425192
ENST00000605051.1	lincRNA	ENSG00000271259.1	lincRNA	1.61805	0.0340791	http://asia.ensembl.org/Homo_sapiens/Transcript/Idhistory?t=ENST00000605051
ENST00000438443.1	lincRNA	ENSG00000230968.1	lincRNA	2.21299	0.0341633	http://asia.ensembl.org/Homo_sapiens/Transcript/Idhistory?t=ENST00000438443
ENST00000608273.1	lincRNA	ENSG00000272764.1	lincRNA	-1.53998	0.034195	http://asia.ensembl.org/Homo_sapiens/Transcript/Idhistory?t=ENST00000608273
ENST00000414765.1	lincRNA	ENSG00000238054.1	lincRNA	-2.16802	0.034233	http://asia.ensembl.org/Homo_sapiens/Transcript/Idhistory?t=ENST00000414765
ENST00000586750.1	antisense	ENSG00000267026.1	antisense	-2.31569	0.0343385	http://asia.ensembl.org/Homo_sapiens/Transcript/Idhistory?t=ENST00000586750
NR_135655.1	ncRNA	LOC105373338	lncRNA	-1.61167	0.0345516	http://www.ncbi.nlm.nih.gov/nuccore/NR_135655.1
ENST00000419467.1	lincRNA	ENSG00000233215.1	lincRNA	-1.80629	0.0347856	http://asia.ensembl.org/Homo_sapiens/Transcript/Idhistory?t=ENST00000419467
ENST00000602916.1	lincRNA	ENSG00000269978.1	lincRNA	-1.77581	0.0352719	http://asia.ensembl.org/Homo_sapiens/Transcript/Idhistory?t=ENST00000602916
ENST00000519242.1	lincRNA	ENSG00000254266.1	lincRNA	-1.80781	0.0353042	http://asia.ensembl.org/Homo_sapiens/Transcript/Idhistory?t=ENST00000519242
ENST00000588307.1	sense_intronic	ENSG00000267701.1	sense_intronic	-2.05908	0.0354403	http://asia.ensembl.org/Homo_sapiens/Transcript/Idhistory?t=ENST00000588307
NR_109940.1	ncRNA	MEF2C-AS1	lncRNA	-1.67802	0.0358843	http://www.ncbi.nlm.nih.gov/nuccore/NR_109940.1
ENST00000610225.1	antisense	ENSG00000273389.1	antisense	-2.83275	0.0359239	http://asia.ensembl.org/Homo_sapiens/Transcript/Idhistory?t=ENST00000610225
ENST00000607518.1	lincRNA	ENSG00000272209.1	lincRNA	-1.57542	0.0361614	http://asia.ensembl.org/Homo_sapiens/Transcript/Idhistory?t=ENST00000607518
ENST00000422841.1	antisense	ENSG00000225243.1	antisense	-2.03752	0.0362184	http://asia.ensembl.org/Homo_sapiens/Transcript/Idhistory?t=ENST00000422841
ENST00000432133.1	antisense	ENSG00000235321.1	antisense	2.04539	0.036331	http://asia.ensembl.org/Homo_sapiens/Transcript/Idhistory?t=ENST00000432133
ENST00000585761.1	lincRNA	ENSG00000267198.1	lincRNA	-3.75163	0.0367706	http://asia.ensembl.org/Homo_sapiens/Transcript/Idhistory?t=ENST00000585761
ENST00000505348.1	lincRNA	ENSG00000248195.1	lincRNA	3.15431	0.0368711	http://asia.ensembl.org/Homo_sapiens/Transcript/Idhistory?t=ENST00000505348
ENST00000502467.1	antisense	ENSG00000250530.1	antisense	1.53529	0.0369711	http://asia.ensembl.org/Homo_sapiens/Transcript/Idhistory?t=ENST00000502467
ENST00000585890.1	antisense	ENSG00000266916.1	antisense	1.88747	0.0371623	http://asia.ensembl.org/Homo_sapiens/Transcript/Idhistory?t=ENST00000585890
NR_002569.2	ncRNA	SCARNA9	guide_RNA	1.82155	0.037181	http://www.ncbi.nlm.nih.gov/nuccore/NR_002569.2
ENST00000439072.1	antisense	ENSG00000224516.1	antisense	1.67848	0.0377418	http://asia.ensembl.org/Homo_sapiens/Transcript/Idhistory?t=ENST00000439072
ENST00000449963.1	lincRNA	ENSG00000228379.1	lincRNA	-3.43205	0.0379243	http://asia.ensembl.org/Homo_sapiens/Transcript/Idhistory?t=ENST00000449963
NR_134920.1	ncRNA	LOC101928238	lncRNA	-1.94562	0.0383363	http://www.ncbi.nlm.nih.gov/nuccore/NR_134920.1
ENST00000454312.1	sense_overlapping	ENSG00000227400.2	sense_overlapping	-1.61131	0.038686	http://asia.ensembl.org/Homo_sapiens/Transcript/Idhistory?t=ENST00000454312
ENST00000602347.1	sense_intronic	ENSG00000270130.1	sense_intronic	2.24365	0.0387713	http://asia.ensembl.org/Homo_sapiens/Transcript/Idhistory?t=ENST00000602347
ENST00000454262.2	lincRNA	ENSG00000229923.2	lincRNA	-1.88277	0.0387857	http://asia.ensembl.org/Homo_sapiens/Transcript/Idhistory?t=ENST00000454262
NR_121640.1	ncRNA	LOC101060498	lncRNA	2.01827	0.0388625	http://www.ncbi.nlm.nih.gov/nuccore/NR_121640.1
ENST00000558101.1	antisense	ENSG00000259463.1	antisense	-1.58319	0.0389355	http://asia.ensembl.org/Homo_sapiens/Transcript/Idhistory?t=ENST00000558101
ENST00000492725.1	antisense	ENSG00000244124.1	antisense	-1.59709	0.0389844	http://asia.ensembl.org/Homo_sapiens/Transcript/Idhistory?t=ENST00000492725
ENST00000599001.1	antisense	ENSG00000231731.3	antisense	-1.76883	0.0391925	http://asia.ensembl.org/Homo_sapiens/Transcript/Idhistory?t=ENST00000599001
ENST00000533008.1	antisense	ENSG00000254631.1	antisense	-2.00474	0.0393608	http://asia.ensembl.org/Homo_sapiens/Transcript/Idhistory?t=ENST00000533008
ENST00000506864.1	antisense	ENSG00000251095.2	antisense	-3.57016	0.0393737	http://asia.ensembl.org/Homo_sapiens/Transcript/Idhistory?t=ENST00000506864
ENST00000415147.1	sense_intronic	ENSG00000230212.2	sense_intronic	1.85418	0.0400578	http://asia.ensembl.org/Homo_sapiens/Transcript/Idhistory?t=ENST00000415147
ENST00000436772.1	antisense	ENSG00000231064.1	antisense	-1.68339	0.040374	http://asia.ensembl.org/Homo_sapiens/Transcript/Idhistory?t=ENST00000436772
ENST00000555435.1	antisense	ENSG00000258515.1	antisense	1.65629	0.0404586	http://asia.ensembl.org/Homo_sapiens/Transcript/Idhistory?t=ENST00000555435
ENST00000600508.1	lincRNA	ENSG00000234255.4	lincRNA	-1.66312	0.0406969	http://asia.ensembl.org/Homo_sapiens/Transcript/Idhistory?t=ENST00000600508
ENST00000424342.1	lincRNA	ENSG00000234988.1	lincRNA	-1.85083	0.0411012	http://asia.ensembl.org/Homo_sapiens/Transcript/Idhistory?t=ENST00000424342
ENST00000522836.1	lincRNA	ENSG00000254235.1	lincRNA	-1.83244	0.0415636	http://asia.ensembl.org/Homo_sapiens/Transcript/Idhistory?t=ENST00000522836
ENST00000551729.1	lincRNA	ENSG00000258117.1	lincRNA	-1.65123	0.0415891	http://asia.ensembl.org/Homo_sapiens/Transcript/Idhistory?t=ENST00000551729
ENST00000492031.1	antisense	ENSG00000242428.1	antisense	-1.69669	0.0419234	http://asia.ensembl.org/Homo_sapiens/Transcript/Idhistory?t=ENST00000492031
ENST00000586961.1	antisense	ENSG00000267265.1	antisense	-2.97518	0.0424428	http://asia.ensembl.org/Homo_sapiens/Transcript/Idhistory?t=ENST00000586961
NR_046101.1	ncRNA	LINC01545	lncRNA	1.52862	0.0428234	http://www.ncbi.nlm.nih.gov/nuccore/NR_046101.1
ENST00000564577.1	sense_intronic	ENSG00000260723.1	sense_intronic	-2.14244	0.0429554	http://asia.ensembl.org/Homo_sapiens/Transcript/Idhistory?t=ENST00000564577
ENST00000609726.1	antisense	ENSG00000197099.4	antisense	1.73352	0.0433216	http://asia.ensembl.org/Homo_sapiens/Transcript/Idhistory?t=ENST00000609726
ENST00000444185.1	lincRNA	ENSG00000236120.2	lincRNA	2.11585	0.0433663	http://asia.ensembl.org/Homo_sapiens/Transcript/Idhistory?t=ENST00000444185
NR_110007.1	ncRNA	ADNP-AS1	lncRNA	-2.353	0.0436973	http://www.ncbi.nlm.nih.gov/nuccore/NR_110007.1
ENST00000587426.1	antisense	ENSG00000235652.3	antisense	2.79998	0.0437512	http://asia.ensembl.org/Homo_sapiens/Transcript/Idhistory?t=ENST00000587426
ENST00000584679.1	sense_intronic	ENSG00000263727.1	sense_intronic	-1.64421	0.0439726	http://asia.ensembl.org/Homo_sapiens/Transcript/Idhistory?t=ENST00000584679
ENST00000609765.1	antisense	ENSG00000273090.1	antisense	-1.57972	0.0440492	http://asia.ensembl.org/Homo_sapiens/Transcript/Idhistory?t=ENST00000609765
NR_110226.1	ncRNA	LOC101927482	lncRNA	-3.63454	0.0443656	http://www.ncbi.nlm.nih.gov/nuccore/NR_110226.1
ENST00000414106.1	antisense	ENSG00000235010.1	antisense	-1.57185	0.0445386	http://asia.ensembl.org/Homo_sapiens/Transcript/Idhistory?t=ENST00000414106
ENST00000521014.1	lincRNA	ENSG00000254263.1	lincRNA	-2.40919	0.0446233	http://asia.ensembl.org/Homo_sapiens/Transcript/Idhistory?t=ENST00000521014
ENST00000506875.1	antisense	ENSG00000251187.1	antisense	1.57573	0.0450689	http://asia.ensembl.org/Homo_sapiens/Transcript/Idhistory?t=ENST00000506875
ENST00000605005.1	lincRNA	ENSG00000271201.1	lincRNA	-1.69365	0.045216	http://asia.ensembl.org/Homo_sapiens/Transcript/Idhistory?t=ENST00000605005
ENST00000593282.1	lincRNA	ENSG00000267712.1	lincRNA	-1.61345	0.0452291	http://asia.ensembl.org/Homo_sapiens/Transcript/Idhistory?t=ENST00000593282
ENST00000582269.1	antisense	ENSG00000263924.1	antisense	-1.78421	0.0454321	http://asia.ensembl.org/Homo_sapiens/Transcript/Idhistory?t=ENST00000582269
ENST00000557226.1	antisense	ENSG00000258666.1	antisense	1.76615	0.0458568	http://asia.ensembl.org/Homo_sapiens/Transcript/Idhistory?t=ENST00000557226
ENST00000538837.1	lincRNA	ENSG00000255839.1	lincRNA	-2.57887	0.0460603	http://asia.ensembl.org/Homo_sapiens/Transcript/Idhistory?t=ENST00000538837
ENST00000589512.1	lincRNA	ENSG00000267406.1	lincRNA	-1.59255	0.0463599	http://asia.ensembl.org/Homo_sapiens/Transcript/Idhistory?t=ENST00000589512
ENST00000366360.2	sense_intronic	ENSG00000270072.1	sense_intronic	1.50805	0.0465582	http://asia.ensembl.org/Homo_sapiens/Transcript/Idhistory?t=ENST00000366360
ENST00000443221.2	lincRNA	ENSG00000233967.2	lincRNA	-2.42883	0.0467936	http://asia.ensembl.org/Homo_sapiens/Transcript/Idhistory?t=ENST00000443221
ENST00000541870.1	sense_intronic	ENSG00000256571.1	sense_intronic	1.58445	0.0471606	http://asia.ensembl.org/Homo_sapiens/Transcript/Idhistory?t=ENST00000541870
NR_134595.1	ncRNA	LOC105378098	lncRNA	2.05064	0.0471722	http://www.ncbi.nlm.nih.gov/nuccore/NR_134595.1
ENST00000596356.1	antisense	ENSG00000228486.5	antisense	-2.3536	0.0474627	http://asia.ensembl.org/Homo_sapiens/Transcript/Idhistory?t=ENST00000596356
ENST00000550909.1	lincRNA	ENSG00000257488.1	lincRNA	1.50066	0.047964	http://asia.ensembl.org/Homo_sapiens/Transcript/Idhistory?t=ENST00000550909
ENST00000452842.1	lincRNA	ENSG00000225708.2	lincRNA	-3.77854	0.0483741	http://asia.ensembl.org/Homo_sapiens/Transcript/Idhistory?t=ENST00000452842
ENST00000547452.1	lincRNA	ENSG00000257398.2	lincRNA	-1.52999	0.048495	http://asia.ensembl.org/Homo_sapiens/Transcript/Idhistory?t=ENST00000547452
ENST00000561529.1	antisense	ENSG00000260886.1	antisense	-1.93919	0.0485632	http://asia.ensembl.org/Homo_sapiens/Transcript/Idhistory?t=ENST00000561529
ENST00000576197.1	antisense	ENSG00000262339.1	antisense	-1.7709	0.0486224	http://asia.ensembl.org/Homo_sapiens/Transcript/Idhistory?t=ENST00000576197
ENST00000568554.1	antisense	ENSG00000260132.1	antisense	-1.80708	0.0487776	http://asia.ensembl.org/Homo_sapiens/Transcript/Idhistory?t=ENST00000568554
ENST00000609249.1	lincRNA	ENSG00000235979.4	lincRNA	-2.50709	0.0489228	http://asia.ensembl.org/Homo_sapiens/Transcript/Idhistory?t=ENST00000609249
NR_110283.1	ncRNA	LOC101927865	lncRNA	-1.69134	0.0494379	http://www.ncbi.nlm.nih.gov/nuccore/NR_110283.1
ENST00000588946.1	antisense	ENSG00000267774.1	antisense	1.7794	0.0496533	http://asia.ensembl.org/Homo_sapiens/Transcript/Idhistory?t=ENST00000588946
ENST00000584867.1	lincRNA	ENSG00000263745.1	lincRNA	-1.71003	0.0497991	http://asia.ensembl.org/Homo_sapiens/Transcript/Idhistory?t=ENST00000584867
