# Supplementary material for: The Functional Roles of RNAs Cargoes Released by Neutrophil-Derived Exosomes in Dermatomyositis
Source: Front Pharmacol. 2021 Sep 17;12:727901. doi: 10.3389/fphar.2021.727901 (PMC8484304; doi:10.3389/fphar.2021.727901)
Supplement: Supplementary file 7 [file DataSheet2.XLSX]

## Sheet: target genes for lncRNAs
upregulated lncRNA	X	cis tran		downregulated lncRNA	X	cis tran
NR_003013.1	SEC14L1	1		ENST00000592296.1	ZNF84	1
NR_003013.1	SEC14L1	1		ENST00000592296.1	ZNF84	1
ENST00000554433.1	GPR65	1		ENST00000592296.1	ZNF84	1
ENST00000550909.1	VDR	1		ENST00000592296.1	ZNF84	1
ENST00000550909.1	VDR	1		ENST00000609765.1	CRIM1	1
ENST00000550909.1	VDR	1		ENST00000532770.1	MTNR1B	1
ENST00000502467.1	ZNF608	1		ENST00000533008.1	LIPT2	1
ENST00000510274.1	MEF2C	1		ENST00000533008.1	LOC100287896	1
ENST00000510274.1	MEF2C	1		ENST00000533008.1	LIPT2	1
ENST00000510274.1	MEF2C	1		ENST00000533008.1	KCNE3	1
ENST00000510274.1	MEF2C	1		ENST00000533008.1	PGM2L1	1
ENST00000510274.1	MEF2C	1		ENST00000533008.1	LIPT2	1
ENST00000510274.1	MEF2C	1		NR_135655.1	ENOX2	1
ENST00000510274.1	MEF2C	1		NR_135655.1	ENOX2	1
ENST00000434733.1	STEAP4	1		NR_135655.1	ENOX2	1
ENST00000434733.1	STEAP4	1		NR_039978.1	SEC24B	1
ENST00000434733.1	STEAP4	1		NR_039978.1	SEC24B	1
ENST00000588946.1	CCBE1	1		NR_039978.1	SEC24B	1
ENST00000605513.1	PDCD6IP	1		NR_039978.1	SEC24B	1
ENST00000605513.1	PDCD6IP	1		NR_039978.1	SEC24B	1
ENST00000605513.1	PDCD6IP	1		ENST00000564562.1	THSD4	1
ENST00000587132.1	RDM1	1		ENST00000581633.1	SLC6A4	1
ENST00000587132.1	RDM1	1		NR_122044.1	SH3TC2	1
ENST00000587132.1	RDM1	1		ENST00000437499.1	CEP170	1
ENST00000587132.1	RDM1	1		ENST00000437499.1	CEP170	1
ENST00000587132.1	RDM1	1		ENST00000437499.1	CEP170	1
ENST00000587132.1	RDM1	1		ENST00000558101.1	INO80	1
ENST00000412669.1	CDK14	1		NR_047116.1	HIF1A	1
ENST00000433825.1	TKTL1	1		NR_047116.1	HIF1A	1
ENST00000433825.1	TKTL1	1		NR_047116.1	HIF1A	1
ENST00000433825.1	TKTL1	1		NR_027401.2	IKBKG	1
ENST00000506057.1	NEUROG2	1		NR_027401.2	IKBKG	1
ENST00000542022.1	ARAP1	1		NR_027401.2	IKBKG	1
ENST00000542022.1	ARAP1	1		NR_027401.2	IKBKG	1
ENST00000542022.1	ARAP1	1		NR_027401.2	IKBKG	1
ENST00000600489.1	MYO3B	1		NR_027401.2	IKBKG	1
ENST00000600489.1	MYO3B	1		NR_126022.1	CTAGE4	1
ENST00000415147.1	CBR1	1		NR_126022.1	CTAGE8	1
ENST00000415147.1	CBR1	1		NR_126022.1	OR2A7	1
ENST00000555435.1	TMEM55B	1		NR_126022.1	ARHGEF35	1
ENST00000555435.1	OSGEP	1		NR_126022.1	OR2A42	1
ENST00000555435.1	APEX1	1		ENST00000504737.1	ATP2C1	1
ENST00000555435.1	APEX1	1		ENST00000504737.1	ATP2C1	1
ENST00000555435.1	APEX1	1		ENST00000504737.1	ATP2C1	1
ENST00000555435.1	TMEM55B	1		ENST00000504737.1	ATP2C1	1
ENST00000555435.1	APEX1	1		ENST00000504737.1	ATP2C1	1
ENST00000594492.1	MAP9	1		ENST00000504737.1	ATP2C1	1
NR_046101.1	RP2	1		ENST00000504737.1	ATP2C1	1
ENST00000432133.1	DHRS9	1		ENST00000504737.1	ATP2C1	1
ENST00000432133.1	DHRS9	1		ENST00000504737.1	ATP2C1	1
ENST00000432133.1	DHRS9	1		ENST00000504737.1	ATP2C1	1
ENST00000432133.1	DHRS9	1		ENST00000504737.1	ATP2C1	1
NR_136417.1	MGAT5B	1		ENST00000438877.1	MDN1	1
NR_136417.1	MGAT5B	1		ENST00000492031.1	C3orf67	1
NR_136417.1	MGAT5B	1		NR_135596.1	PORCN	1
ENST00000604052.1	FOSL2	1		NR_135596.1	PORCN	1
ENST00000601661.1	NWD1	1		NR_135596.1	PORCN	1
ENST00000601661.1	NWD1	1		NR_135596.1	PORCN	1
ENST00000601661.1	NWD1	1		NR_135596.1	PORCN	1
ENST00000584643.1	TVP23C	1		ENST00000609356.1	2019-03-01	1
ENST00000584643.1	TVP23C	1		ENST00000609356.1	2019-03-01	1
ENST00000584643.1	TVP23C-CDRT4	1		ENST00000609356.1	TMA16	1
ENST00000421298.1	ID2	1		ENST00000502882.1	HTR1A	1
ENST00000554623.1	TUBB3	1		ENST00000569999.1	P2RX7	1
ENST00000554623.1	TCF25	1		ENST00000415982.1	ARIH2	1
ENST00000554623.1	TUBB3	1		ENST00000415982.1	P4HTM	1
ENST00000554623.1	MC1R	1		ENST00000415982.1	ARIH2	1
ENST00000521251.1	CREBRF	1		ENST00000415982.1	ARIH2	1
ENST00000521251.1	BNIP1	1		ENST00000415982.1	P4HTM	1
ENST00000521251.1	BNIP1	1		ENST00000538837.1	ATP6V0A2	1
ENST00000521251.1	BNIP1	1		ENST00000538837.1	TCTN2	1
ENST00000521251.1	BNIP1	1		ENST00000538837.1	TCTN2	1
ENST00000602347.1	CCDC92	1		ENST00000437047.1	LMCD1	1
ENST00000602347.1	CCDC92	1		ENST00000437047.1	LMCD1	1
ENST00000602347.1	CCDC92	1		ENST00000437047.1	LMCD1	1
ENST00000602347.1	CCDC92	1		ENST00000599001.1	IWS1	1
ENST00000602347.1	CCDC92	1		ENST00000586961.1	GP6	1
ENST00000602347.1	CCDC92	1		ENST00000586961.1	GP6	1
ENST00000591854.1	ATP8B1	1		ENST00000586961.1	RDH13	1
ENST00000591854.1	NARS	1		ENST00000586961.1	RDH13	1
ENST00000591854.1	LOC100505549	1		ENST00000586961.1	GP6	1
ENST00000511517.1	TRIM7	1		ENST00000597245.1	MGMT	1
ENST00000511517.1	TRIM7	1		NR_125915.1	BHLHE40	1
ENST00000511517.1	TRIM7	1		ENST00000413841.1	DIS3L2	1
ENST00000511517.1	TRIM7	1		ENST00000413841.1	DIS3L2	1
ENST00000511517.1	TRIM7	1		ENST00000413841.1	DIS3L2	1
ENST00000511517.1	TRIM7	1		NR_110815.1	RNFT1	1
ENST00000433036.1	ING5	1		ENST00000585303.1	MYH3	1
ENST00000433036.1	DTYMK	1		NR_135575.1	HDAC4	1
ENST00000433036.1	DTYMK	1		NR_046217.1	ZRANB2	1
ENST00000433036.1	ING5	1		NR_046217.1	ZRANB2	1
ENST00000433036.1	DTYMK	1		ENST00000589380.1	TBC1D3B	1
ENST00000433036.1	DTYMK	1		ENST00000589380.1	CCL3L3	1
ENST00000433036.1	ING5	1		NR_132126.1	IL13	1
ENST00000433036.1	DTYMK	1		NR_132126.1	RAD50	1
ENST00000433036.1	DTYMK	1		ENST00000576197.1	B3GNTL1	1
ENST00000607284.1	SRP19	1		ENST00000576197.1	B3GNTL1	1
ENST00000607284.1	REEP5	1		ENST00000576197.1	B3GNTL1	1
ENST00000431157.2	MALRD1	1		ENST00000425192.1	MRPL44	1
ENST00000442637.1	NRSN2	1		ENST00000425192.1	SERPINE2	1
ENST00000442637.1	NRSN2	1		ENST00000425192.1	SERPINE2	1
ENST00000442637.1	NRSN2	1		ENST00000425192.1	SERPINE2	1
ENST00000442637.1	NRSN2	1		ENST00000426017.1	EPS15	1
ENST00000442637.1	NRSN2	1		ENST00000600903.1	MYO18B	1
ENST00000442637.1	NRSN2	1		ENST00000600903.1	MYO18B	1
ENST00000442637.1	SOX12	1		ENST00000602345.1	OBSCN	1
ENST00000442637.1	NRSN2	1		ENST00000602345.1	OBSCN	1
ENST00000442637.1	NRSN2	1		ENST00000602345.1	TRIM11	1
ENST00000602939.1	SLC25A25	1		ENST00000419211.1	LUZP6	1
ENST00000602939.1	SLC25A25	1		ENST00000419211.1	MTPN	1
ENST00000602939.1	SLC25A25	1		ENST00000505401.1	MRPS30	1
ENST00000602939.1	SLC25A25	1		ENST00000577544.1	PITPNC1	1
ENST00000602939.1	SLC25A25	1		ENST00000577544.1	PITPNC1	1
ENST00000437309.1	MAGEA2B	1		ENST00000582536.1	NEK8	1
ENST00000437309.1	MAGEA2B	1		ENST00000582536.1	TRAF4	1
ENST00000437309.1	MAGEA2B	1		ENST00000577199.1	CTHRC1	1
ENST00000437309.1	MAGEA2B	1		ENST00000577199.1	CTHRC1	1
ENST00000437309.1	MAGEA2B	1		ENST00000415201.1	REG3A	1
ENST00000437309.1	MAGEA2B	1		ENST00000415201.1	REG3A	1
ENST00000580931.1	CDRT15L2	1		ENST00000415201.1	REG3A	1
NR_110059.1	PEX5L	1		ENST00000568362.1	GCSH	1
NR_110059.1	PEX5L	1		ENST00000568362.1	C16orf46	1
NR_110059.1	PEX5L	1		ENST00000568362.1	C16orf46	1
NR_110059.1	PEX5L	1		ENST00000579979.1	CCDC57	1
NR_110059.1	PEX5L	1		ENST00000579979.1	CCDC57	1
NR_110059.1	PEX5L	1		ENST00000490375.1	PLOD2	1
NR_110059.1	PEX5L	1		ENST00000490375.1	PLOD2	1
NR_110059.1	PEX5L	1		ENST00000521014.1	FAM49B	1
ENST00000565199.1	PPP6R3	1		ENST00000521014.1	FAM49B	1
ENST00000565199.1	PPP6R3	1		ENST00000521014.1	FAM49B	1
ENST00000565199.1	PPP6R3	1		ENST00000564577.1	SNX29	1
ENST00000565199.1	PPP6R3	1		ENST00000446590.1	PSD4	1
ENST00000565199.1	PPP6R3	1		NR_135032.1	EMG1	1
ENST00000565199.1	PPP6R3	1		NR_135032.1	PTPN6	1
ENST00000399866.3	FAM90A1	1		NR_135032.1	PHB2	1
ENST00000399866.3	FAM90A1	1		NR_135032.1	PTPN6	1
ENST00000436334.1	RAB4A	1		NR_135032.1	PHB2	1
ENST00000436334.1	RAB4A	1		NR_135032.1	EMG1	1
NR_134595.1	PARK2	1		NR_135032.1	PTPN6	1
NR_134595.1	PARK2	1		ENST00000429396.1	ASB15	1
NR_134595.1	PARK2	1		ENST00000429396.1	ASB15	1
NR_109769.1	TMEM252	1		ENST00000508156.1	FRG1	1
ENST00000561471.1	LAT	1		ENST00000424566.1	KCNG1	1
ENST00000561471.1	LAT	1		ENST00000570581.1	MKL2	1
ENST00000561471.1	LAT	1		ENST00000570581.1	MKL2	1
ENST00000561471.1	SPNS1	1		ENST00000532866.1	FAM118B	1
ENST00000561471.1	SPNS1	1		ENST00000532866.1	RPUSD4	1
ENST00000561471.1	LAT	1		ENST00000532866.1	RPUSD4	1
ENST00000561471.1	SPNS1	1		ENST00000532866.1	FAM118B	1
ENST00000561471.1	SPNS1	1		NR_046606.1	GRM7	1
ENST00000561471.1	SPNS1	1		NR_046606.1	GRM7	1
ENST00000541870.1	SRGAP1	1		NR_110226.1	HECW2	1
ENST00000541870.1	SRGAP1	1		NR_110226.1	HECW2	1
NR_109849.1	DPH5	1		ENST00000602211.1	CATSPERG	1
NR_109849.1	DPH5	1		ENST00000602211.1	KCNK6	1
NR_109849.1	DPH5	1		ENST00000602211.1	CATSPERG	1
NR_046638.1	PCYT1B	1		NR_144454.1	FSIP2	1
NR_046638.1	PCYT1B	1		ENST00000462717.1	PSMD6	1
NR_046638.1	PCYT1B	1		ENST00000462717.1	ATXN7	1
ENST00000519451.1	KCNU1	1		ENST00000462717.1	PSMD6	1
ENST00000584431.1	LPIN2	1		ENST00000462717.1	PSMD6	1
ENST00000609726.1	KNG1	1		ENST00000462717.1	PSMD6	1
ENST00000609726.1	KNG1	1		ENST00000462717.1	ATXN7	1
ENST00000609726.1	KNG1	1		ENST00000462717.1	ATXN7	1
ENST00000544086.1	DUSP16	1		NR_109879.1	SEMA6A	1
ENST00000557226.1	WARS	1		NR_109879.1	SEMA6A	1
ENST00000557226.1	WARS	1		ENST00000608273.1	GDI2	1
ENST00000557226.1	WARS	1		ENST00000608273.1	GDI2	1
ENST00000557226.1	SLC25A47	1		ENST00000508878.1	SLC12A2	1
ENST00000557226.1	WARS	1		ENST00000508878.1	SLC12A2	1
ENST00000565495.1	BNC1	1		NR_109940.1	MEF2C	1
ENST00000565495.1	SH3GL3	1		NR_109940.1	MEF2C	1
ENST00000565495.1	SH3GL3	1		NR_109940.1	MEF2C	1
ENST00000565495.1	HDGFRP3	1		NR_109940.1	MEF2C	1
ENST00000565495.1	BNC1	1		ENST00000558478.1	EMC9	1
ENST00000565495.1	SH3GL3	1		ENST00000558478.1	PSME1	1
ENST00000565495.1	SH3GL3	1		ENST00000558478.1	EMC9	1
ENST00000565495.1	SH3GL3	1		ENST00000558478.1	EMC9	1
ENST00000565495.1	SH3GL3	1		ENST00000558478.1	RNF31	1
ENST00000565495.1	SH3GL3	1		ENST00000558478.1	PSME1	1
ENST00000565495.1	SH3GL3	1		ENST00000558478.1	EMC9	1
ENST00000506875.1	EPB41L4A	1		ENST00000558478.1	PSME1	1
ENST00000506875.1	EPB41L4A	1		ENST00000558478.1	EMC9	1
ENST00000492975.1	WASF2	1		ENST00000558478.1	RNF31	1
ENST00000492975.1	WASF2	1		ENST00000558478.1	PSME2	1
NR_004387.1	NCAPD2	1		ENST00000558478.1	FITM1	1
ENST00000366360.2	CELF1	1		ENST00000558478.1	PSME1	1
ENST00000366360.2	CELF1	1		NR_123718.1	PDE4B	1
ENST00000366360.2	CELF1	1		NR_123718.1	PDE4B	1
NR_120459.1	CNOT2	1		NR_123718.1	PDE4B	1
NR_120459.1	CNOT2	1		NR_123718.1	PDE4B	1
NR_120459.1	CNOT2	1		NR_123718.1	PDE4B	1
ENST00000562852.1	ACSM2B	1		ENST00000561529.1	TAT	1
ENST00000562852.1	ACSM2B	1		ENST00000582093.1	SAP30BP	1
ENST00000551450.1	ALDH2	1		ENST00000582093.1	SAP30BP	1
ENST00000551450.1	ALDH2	1		ENST00000582093.1	SAP30BP	1
ENST00000457602.1	ARHGAP25	1		ENST00000422776.1	SNX9	1
ENST00000457602.1	ARHGAP25	1		ENST00000527239.1	CREB3L1	1
ENST00000457602.1	ARHGAP25	1		NR_144458.1	ZFY	1
ENST00000457602.1	ARHGAP25	1		NR_144458.1	ZFY	1
NR_037161.1	ZNF583	1		NR_144458.1	ZFY	1
NR_037161.1	ZNF582	1		NR_134920.1	ZNF426	1
NR_037161.1	ZNF583	1		NR_134920.1	ZNF426	1
NR_037161.1	ZNF583	1		NR_134920.1	ZNF426	1
NR_037161.1	ZNF582	1		NR_134920.1	ZNF426	1
ENST00000457957.2	PHC2	1		ENST00000568554.1	UNKL	1
ENST00000457957.2	ZNF362	1		ENST00000568554.1	C16orf91	1
ENST00000457957.2	PHC2	1		ENST00000568554.1	UNKL	1
ENST00000457957.2	PHC2	1		ENST00000594622.1	SP110	1
ENST00000457957.2	A3GALT2	1		ENST00000594622.1	SP110	1
ENST00000543884.1	NINJ2	1		ENST00000594622.1	SP110	1
ENST00000543884.1	NINJ2	1		ENST00000594622.1	SP110	1
NR_122122.1	HIBADH	1		ENST00000554006.1	RNASE11	1
NR_121640.1	CHRNA9	1		ENST00000554006.1	RNASE12	1
ENST00000439072.1	ALPP	1		ENST00000592929.1	GATAD2A	1
ENST00000530042.1	TTC17	1		ENST00000596356.1	ACTR1B	1
ENST00000530042.1	TTC17	1		ENST00000543515.2	HEBP1	1
ENST00000610019.1	TMEM192	1		ENST00000543515.2	GPRC5D	1
ENST00000609575.1	HNRNPD	1		ENST00000608375.1	PHF20L1	1
ENST00000609575.1	HNRNPD	1		ENST00000608375.1	PHF20L1	1
ENST00000609575.1	HNRNPD	1		ENST00000591103.1	CCDC93	1
ENST00000609575.1	HNRNPD	1		ENST00000430844.1	ZNF316	1
ENST00000587426.1	FBXO30	1		ENST00000588307.1	BCL2	1
ENST00000587426.1	FBXO30	1		ENST00000588307.1	BCL2	1
NR_002569.2	CEP295	1		ENST00000539313.1	TSG101	1
ENST00000413986.1	BACH2	1		NR_023922.2	DHRS4	1
ENST00000413986.1	BACH2	1		NR_023922.2	DHRS4	1
ENST00000585890.1	ZNF570	1		NR_023922.2	DHRS4	1
ENST00000585890.1	ZNF793	1		NR_023922.2	DHRS4	1
ENST00000585890.1	ZNF570	1		NR_023922.2	DHRS4	1
ENST00000585890.1	ZNF570	1		NR_023922.2	DHRS4	1
ENST00000585890.1	ZNF570	1		ENST00000584679.1	CLUL1	1
ENST00000585890.1	ZNF570	1		ENST00000584679.1	CLUL1	1
ENST00000585890.1	ZNF570	1		ENST00000584679.1	CLUL1	1
ENST00000580580.1	MBP	1		ENST00000584679.1	TYMS	1
ENST00000580580.1	MBP	1		ENST00000584679.1	CLUL1	1
ENST00000580580.1	MBP	1		ENST00000584679.1	TYMSOS	1
ENST00000580580.1	MBP	1		NR_138096.1	ZNF473	1
ENST00000580580.1	MBP	1		NR_138096.1	ZNF473	1
ENST00000453051.1	FAM163A	1		NR_138096.1	ZNF473	1
ENST00000453051.1	FAM163A	1		NR_109993.1	SUCLG2	1
ENST00000453051.1	FAM163A	1		NR_109993.1	SUCLG2	1
ENST00000453051.1	FAM163A	1		ENST00000519242.1	PKIA	1
ENST00000453051.1	FAM163A	1		ENST00000519242.1	PKIA	1
ENST00000453051.1	FAM163A	1		ENST00000434363.1	ZBTB47	1
ENST00000453051.1	FAM163A	1		ENST00000434363.1	NKTR	1
ENST00000453051.1	FAM163A	1		ENST00000357045.4	TTC30A	1
ENST00000453051.1	FAM163A	1		ENST00000357045.4	PDE11A	1
ENST00000453136.1	MUC1	1		ENST00000357045.4	PDE11A	1
ENST00000453136.1	MUC1	1		ENST00000357045.4	PDE11A	1
ENST00000453136.1	MUC1	1		ENST00000441539.1	PEX1	1
ENST00000453136.1	MUC1	1		ENST00000441539.1	PEX1	1
ENST00000453136.1	MUC1	1		ENST00000441539.1	PEX1	1
ENST00000453136.1	THBS3	1		ENST00000547027.1	MYBPC1	1
ENST00000453136.1	MUC1	1		ENST00000547027.1	MYBPC1	1
ENST00000453136.1	MUC1	1		ENST00000547027.1	MYBPC1	1
ENST00000453136.1	MUC1	1		ENST00000547027.1	MYBPC1	1
ENST00000453136.1	MUC1	1		ENST00000547027.1	MYBPC1	1
ENST00000453136.1	MUC1	1		ENST00000547027.1	MYBPC1	1
ENST00000453136.1	MUC1	1		ENST00000547027.1	MYBPC1	1
ENST00000453136.1	MUC1	1		ENST00000547027.1	MYBPC1	1
ENST00000453136.1	MUC1	1		ENST00000547027.1	MYBPC1	1
ENST00000453136.1	MUC1	1		ENST00000547027.1	MYBPC1	1
ENST00000453136.1	THBS3	1		ENST00000495318.1	RARRES1	1
ENST00000453136.1	MUC1	1		ENST00000495318.1	RARRES1	1
ENST00000453136.1	MUC1	1		ENST00000379928.4	SSR1	1
ENST00000453136.1	MUC1	1		ENST00000379928.4	SSR1	1
ENST00000453136.1	MUC1	1		ENST00000597915.1	MYO3B	1
ENST00000453136.1	THBS3	1		ENST00000597915.1	MYO3B	1
ENST00000453136.1	MTX1	1		ENST00000600508.1	SPRED2	1
ENST00000453136.1	MTX1	1		ENST00000531663.1	SYT13	1
ENST00000453136.1	MUC1	1		ENST00000531663.1	SYT13	1
ENST00000453136.1	MUC1	1		NR_104232.1	RFPL3	1
lncRNA(trans)	mRNA_symbol	trans		NR_104232.1	RFPL3	1
ENST00000366360.2	ZNF286B	2		ENST00000436772.1	MUC1	1
ENST00000366360.2	CRX	2		ENST00000436772.1	MUC1	1
ENST00000366360.2	ZNF426	2		ENST00000436772.1	MUC1	1
ENST00000366360.2	ZNF426	2		ENST00000436772.1	MUC1	1
ENST00000366360.2	ZNF426	2		ENST00000436772.1	MUC1	1
ENST00000366360.2	ZNF426	2		ENST00000436772.1	THBS3	1
ENST00000366360.2	SLC30A7	2		ENST00000436772.1	MUC1	1
ENST00000366360.2	SLC30A7	2		ENST00000436772.1	MUC1	1
ENST00000366360.2	SLC15A1	2		ENST00000436772.1	MUC1	1
ENST00000366360.2	BVES	2		ENST00000436772.1	MUC1	1
ENST00000366360.2	BVES	2		ENST00000436772.1	MUC1	1
ENST00000366360.2	BVES	2		ENST00000436772.1	MUC1	1
ENST00000366360.2	ZNF500	2		ENST00000436772.1	MUC1	1
ENST00000366360.2	TNFAIP8L2-SCNM1	2		ENST00000436772.1	MUC1	1
ENST00000366360.2	TFDP2	2		ENST00000436772.1	MUC1	1
ENST00000366360.2	TFDP2	2		ENST00000436772.1	THBS3	1
ENST00000366360.2	TFDP2	2		ENST00000436772.1	MUC1	1
ENST00000366360.2	TFDP2	2		ENST00000436772.1	MUC1	1
ENST00000366360.2	TFDP2	2		ENST00000436772.1	MUC1	1
ENST00000366360.2	TFDP2	2		ENST00000436772.1	MUC1	1
ENST00000366360.2	ZNF454	2		ENST00000436772.1	THBS3	1
ENST00000366360.2	ZNF454	2		ENST00000436772.1	MTX1	1
ENST00000366360.2	ZNF454	2		ENST00000436772.1	MTX1	1
ENST00000366360.2	ZNF454	2		ENST00000436772.1	MUC1	1
ENST00000366360.2	CR1	2		ENST00000436772.1	MUC1	1
ENST00000366360.2	CR1	2		ENST00000580311.1	ZNF287	1
ENST00000366360.2	CCDC122	2		ENST00000580311.1	ZNF287	1
ENST00000366360.2	VIPR2	2		ENST00000580311.1	ZNF287	1
ENST00000366360.2	VIPR2	2		ENST00000580311.1	ZNF287	1
ENST00000366360.2	VIPR2	2		ENST00000580311.1	ZNF287	1
ENST00000366360.2	UAP1L1	2		ENST00000580311.1	ZNF287	1
ENST00000366360.2	GREB1	2		NR_110007.1	ADNP	1
ENST00000366360.2	CXADR	2		NR_110007.1	ADNP	1
ENST00000366360.2	CXADR	2		NR_110007.1	DPM1	1
ENST00000366360.2	CXADR	2		NR_110007.1	ADNP	1
ENST00000366360.2	CXADR	2		NR_110007.1	DPM1	1
ENST00000366360.2	ZNF785	2		NR_110007.1	DPM1	1
ENST00000366360.2	ZNF793	2		NR_110007.1	ADNP	1
ENST00000366360.2	ARHGAP1	2		NR_110007.1	DPM1	1
ENST00000366360.2	C19orf12	2		ENST00000610225.1	ARHGAP24	1
ENST00000366360.2	C19orf12	2		ENST00000610225.1	ARHGAP24	1
ENST00000366360.2	C19orf12	2		ENST00000610225.1	ARHGAP24	1
ENST00000366360.2	C19orf12	2		ENST00000610225.1	ARHGAP24	1
ENST00000366360.2	C19orf12	2		ENST00000610225.1	ARHGAP24	1
ENST00000366360.2	C19orf12	2		ENST00000414106.1	JAKMIP3	1
ENST00000366360.2	C19orf12	2		ENST00000414106.1	JAKMIP3	1
ENST00000366360.2	STYX	2		ENST00000414106.1	JAKMIP3	1
ENST00000366360.2	STYX	2		ENST00000414106.1	JAKMIP3	1
ENST00000366360.2	BRIP1	2		ENST00000414106.1	DPYSL4	1
ENST00000366360.2	PCDHA9	2		ENST00000414106.1	JAKMIP3	1
ENST00000366360.2	PANK2	2		ENST00000414106.1	JAKMIP3	1
ENST00000366360.2	PANK2	2		ENST00000591628.1	CCDC43	1
ENST00000366360.2	PANK2	2		ENST00000591628.1	MEIOC	1
ENST00000366360.2	PANK2	2		ENST00000591628.1	CCDC43	1
ENST00000366360.2	PANK2	2		ENST00000602874.1	ZNF410	1
ENST00000366360.2	BCL2L15	2		ENST00000602874.1	ZNF410	1
ENST00000366360.2	LRRC28	2		ENST00000602874.1	ZNF410	1
ENST00000366360.2	LRRC28	2		ENST00000602874.1	ZNF410	1
ENST00000366360.2	LRRC28	2		ENST00000602874.1	ZNF410	1
ENST00000366360.2	LRRC28	2		ENST00000602916.1	CAMTA1	1
ENST00000366360.2	LRRC28	2		ENST00000436249.3	GCM2	1
ENST00000366360.2	LRRC28	2		ENST00000436249.3	SYCP2L	1
ENST00000366360.2	LRRC28	2		ENST00000565133.1	LOC729159	1
ENST00000366360.2	LRRC28	2		NR_135257.1	FSCB	1
ENST00000366360.2	MAPK1IP1L	2		ENST00000492725.1	ATP1B3	1
ENST00000366360.2	FAM114A1	2		ENST00000590703.1	FUCA2	1
ENST00000366360.2	FAM114A1	2		ENST00000606186.1	DNAJC16	1
ENST00000366360.2	RRP15	2		ENST00000606186.1	AGMAT	1
ENST00000366360.2	ULBP3	2		ENST00000606186.1	DNAJC16	1
ENST00000366360.2	NMNAT1	2		ENST00000601280.1	KLK12	1
ENST00000366360.2	ZNF286A	2		ENST00000601280.1	KLK13	1
ENST00000366360.2	ZNF286A	2		ENST00000601280.1	KLK12	1
ENST00000366360.2	ZNF286A	2		ENST00000601280.1	KLK13	1
ENST00000366360.2	ZNF286A	2		ENST00000601280.1	KLK13	1
ENST00000366360.2	ZNF286A	2		ENST00000601280.1	KLK12	1
ENST00000366360.2	ZNF286A	2		ENST00000567624.1	CACNG3	1
ENST00000366360.2	ZNF286A	2		ENST00000609721.1	CLDN18	1
ENST00000366360.2	ZNF286A	2		ENST00000609721.1	CLDN18	1
ENST00000366360.2	ZNF286A	2		ENST00000422841.1	FMO2	1
ENST00000366360.2	ZNF286A	2		ENST00000422841.1	FMO2	1
ENST00000366360.2	ZNF713	2		ENST00000528800.2	SLCO5A1	1
ENST00000366360.2	ZSCAN22	2		ENST00000528800.2	SLCO5A1	1
ENST00000366360.2	ZSCAN22	2		ENST00000528800.2	SLCO5A1	1
ENST00000366360.2	ZSCAN22	2		ENST00000585921.1	BCAS3	1
ENST00000366360.2	MYO5C	2		ENST00000585921.1	BCAS3	1
ENST00000366360.2	ANGPT1	2		ENST00000585921.1	BCAS3	1
ENST00000366360.2	SLC16A4	2		ENST00000585921.1	BCAS3	1
ENST00000366360.2	SLC16A4	2		ENST00000585921.1	BCAS3	1
ENST00000366360.2	SLC16A4	2		ENST00000508766.1	SEMA6A	1
ENST00000366360.2	SLC16A4	2		ENST00000508766.1	SEMA6A	1
ENST00000366360.2	SLC16A4	2		ENST00000559977.1	DMXL2	1
ENST00000366360.2	SLC16A4	2		ENST00000559977.1	DMXL2	1
ENST00000366360.2	F11R	2		ENST00000559977.1	DMXL2	1
ENST00000366360.2	F11R	2		ENST00000582269.1	TRAPPC8	1
ENST00000366360.2	FBXL20	2		ENST00000444796.1	MRAP2	1
ENST00000366360.2	FBXL20	2		ENST00000444796.1	MRAP2	1
ENST00000366360.2	UTP11	2		ENST00000444796.1	MRAP2	1
ENST00000366360.2	SLC25A32	2		ENST00000444796.1	MRAP2	1
ENST00000366360.2	MPIG6B	2		ENST00000444796.1	MRAP2	1
ENST00000366360.2	MPIG6B	2		NR_110119.1	ITGB8	1
ENST00000366360.2	MPIG6B	2		ENST00000414992.1	DCUN1D2	1
ENST00000366360.2	MPIG6B	2		ENST00000504658.1	SIL1	1
ENST00000366360.2	MPIG6B	2		ENST00000504658.1	SIL1	1
ENST00000366360.2	MPIG6B	2		NR_131226.1	MTX3	1
ENST00000366360.2	SCNM1	2		NR_131226.1	MTX3	1
ENST00000366360.2	SCNM1	2		ENST00000598710.1	NRP2	1
ENST00000366360.2	DTD2	2		ENST00000598710.1	NRP2	1
ENST00000366360.2	PDZD8	2		ENST00000598710.1	NRP2	1
ENST00000366360.2	AKAP5	2		ENST00000598710.1	NRP2	1
ENST00000366360.2	SKP2	2		ENST00000598710.1	NRP2	1
ENST00000366360.2	SKP2	2		ENST00000569088.1	NFATC3	1
ENST00000366360.2	MEAF6	2		ENST00000569088.1	ESRP2	1
ENST00000366360.2	MEAF6	2		ENST00000569088.1	NFATC3	1
ENST00000366360.2	MEAF6	2		ENST00000569088.1	NFATC3	1
ENST00000366360.2	AS3MT	2		ENST00000594006.1	ZNF558	1
ENST00000366360.2	CYP20A1	2		ENST00000594006.1	ZNF558	1
ENST00000366360.2	C4orf26	2		ENST00000568033.1	GOLGA8M	1
ENST00000366360.2	C4orf26	2		ENST00000527912.1	NSD3	1
ENST00000366360.2	C4orf26	2		ENST00000527912.1	NSD3	1
ENST00000366360.2	DSC3	2		ENST00000558403.1	ISL1	1
ENST00000366360.2	DSC3	2		lncRNA(trans)	mRNA_symbol	trans
ENST00000366360.2	MDM2	2		ENST00000333482.4	HSPE1-MOB4	2
ENST00000366360.2	MDM2	2		ENST00000333482.4	SLC9A7	2
ENST00000366360.2	MDM2	2		ENST00000333482.4	SLC9A7	2
ENST00000366360.2	MDM2	2		ENST00000333482.4	ERN2	2
ENST00000366360.2	MDM2	2		ENST00000333482.4	ERN2	2
ENST00000366360.2	OPRM1	2		ENST00000333482.4	TFDP2	2
ENST00000366360.2	OPRM1	2		ENST00000333482.4	TFDP2	2
ENST00000366360.2	OPRM1	2		ENST00000333482.4	TFDP2	2
ENST00000366360.2	OPRM1	2		ENST00000333482.4	TFDP2	2
ENST00000366360.2	OPRM1	2		ENST00000333482.4	TFDP2	2
ENST00000366360.2	OPRM1	2		ENST00000333482.4	TFDP2	2
ENST00000366360.2	OPRM1	2		ENST00000333482.4	IL17RA	2
ENST00000366360.2	OPRM1	2		ENST00000333482.4	IL17RA	2
ENST00000366360.2	PDDC1	2		ENST00000333482.4	MR1	2
ENST00000366360.2	PDDC1	2		ENST00000333482.4	MR1	2
ENST00000366360.2	PDDC1	2		ENST00000333482.4	MR1	2
ENST00000366360.2	PDDC1	2		ENST00000333482.4	MR1	2
ENST00000366360.2	PDDC1	2		ENST00000333482.4	MR1	2
ENST00000366360.2	PDDC1	2		ENST00000333482.4	PGAM5	2
ENST00000366360.2	PDDC1	2		ENST00000333482.4	PGAM5	2
ENST00000366360.2	HOOK3	2		ENST00000333482.4	MOB4	2
ENST00000366360.2	SKA1	2		ENST00000333482.4	MOB4	2
ENST00000366360.2	SKA1	2		ENST00000333482.4	MOB4	2
ENST00000366360.2	SLC35F5	2		ENST00000333482.4	MOB4	2
ENST00000366360.2	SLC35F5	2		ENST00000333482.4	CCDC186	2
ENST00000366360.2	SLC35F5	2		ENST00000333482.4	CCDC186	2
ENST00000366360.2	SLC35F5	2		ENST00000333482.4	DNASE2	2
ENST00000366360.2	ATG10	2		ENST00000333482.4	TMC7	2
ENST00000366360.2	POLA2	2		ENST00000333482.4	ABCF2	2
ENST00000366360.2	PDE7A	2		ENST00000333482.4	ZNF396	2
ENST00000366360.2	PDE7A	2		ENST00000333482.4	ZNF396	2
ENST00000366360.2	ZNF543	2		ENST00000333482.4	ADAL	2
ENST00000366360.2	APOL1	2		ENST00000333482.4	ADAL	2
ENST00000366360.2	APOL1	2		ENST00000333482.4	ZNF626	2
ENST00000366360.2	APOL1	2		ENST00000333482.4	SELENOI	2
ENST00000366360.2	APOL1	2		ENST00000333482.4	MYO5A	2
ENST00000366360.2	PPM1L	2		ENST00000333482.4	MYO5A	2
ENST00000366360.2	PPM1L	2		ENST00000333482.4	KIAA1324	2
ENST00000366360.2	PPM1L	2		ENST00000333482.4	KIAA1324	2
ENST00000366360.2	TNFSF15	2		ENST00000333482.4	KIAA1324	2
ENST00000366360.2	TNFSF15	2		ENST00000333482.4	KIAA1324	2
ENST00000366360.2	KIAA0825	2		ENST00000333482.4	CHDH	2
ENST00000366360.2	IL17RD	2		ENST00000333482.4	PIAS2	2
ENST00000366360.2	IL17RD	2		ENST00000333482.4	PIAS2	2
ENST00000366360.2	TSPYL1	2		ENST00000333482.4	PIAS2	2
ENST00000366360.2	VSIG1	2		ENST00000333482.4	PIAS2	2
ENST00000366360.2	VSIG1	2		ENST00000333482.4	PIAS2	2
ENST00000366360.2	PPIL6	2		ENST00000333482.4	MRPS18B	2
ENST00000366360.2	PPIL6	2		ENST00000333482.4	FRMD4B	2
ENST00000366360.2	PPIL6	2		ENST00000333482.4	METTL8	2
ENST00000366360.2	PPIL6	2		ENST00000333482.4	METTL8	2
ENST00000366360.2	C1orf229	2		ENST00000333482.4	METTL8	2
ENST00000366360.2	STMN1	2		ENST00000333482.4	METTL8	2
ENST00000366360.2	TERF2	2		ENST00000333482.4	METTL8	2
ENST00000366360.2	CNTN4	2		ENST00000333482.4	METTL8	2
ENST00000366360.2	MBOAT1	2		ENST00000333482.4	METTL8	2
ENST00000366360.2	QPCTL	2		ENST00000333482.4	METTL8	2
ENST00000366360.2	QPCTL	2		ENST00000333482.4	METTL8	2
ENST00000366360.2	ZC3H12D	2		ENST00000333482.4	METTL8	2
ENST00000366360.2	ZNF280C	2		ENST00000333482.4	MECR	2
ENST00000366360.2	ALDH6A1	2		ENST00000333482.4	MECR	2
ENST00000366360.2	ALDH6A1	2		ENST00000333482.4	RHOJ	2
ENST00000366360.2	ALDH6A1	2		ENST00000333482.4	ZNF551	2
ENST00000366360.2	LYZ	2		ENST00000333482.4	ZNF551	2
ENST00000366360.2	PIGR	2		ENST00000357045.4	TTC30B	2
ENST00000366360.2	MAVS	2		ENST00000357045.4	TTC30A	2
ENST00000366360.2	MAVS	2		ENST00000379928.4	SSR1	2
ENST00000366360.2	SMIM17	2		ENST00000379928.4	SSR1	2
ENST00000366360.2	ZNF124	2		ENST00000413708.1	SPN	2
ENST00000366360.2	ZNF124	2		ENST00000413708.1	SPN	2
ENST00000366360.2	ZNF124	2		ENST00000413841.1	DIS3L2	2
ENST00000366360.2	SMAD2	2		ENST00000413841.1	DIS3L2	2
ENST00000366360.2	SMAD2	2		ENST00000413841.1	DIS3L2	2
ENST00000366360.2	SMAD2	2		ENST00000414106.1	JAKMIP3	2
ENST00000366360.2	INMT	2		ENST00000414106.1	JAKMIP3	2
ENST00000366360.2	INMT	2		ENST00000414106.1	JAKMIP3	2
ENST00000366360.2	ARNTL2	2		ENST00000414106.1	JAKMIP3	2
ENST00000366360.2	ARNTL2	2		ENST00000414106.1	JAKMIP3	2
ENST00000366360.2	ARNTL2	2		ENST00000414106.1	JAKMIP3	2
ENST00000366360.2	ARNTL2	2		ENST00000415201.1	REG3A	2
ENST00000366360.2	ARNTL2	2		ENST00000415201.1	REG3A	2
ENST00000366360.2	RAB21	2		ENST00000415201.1	REG3A	2
ENST00000366360.2	SSR3	2		ENST00000415201.1	REG3G	2
ENST00000366360.2	SSR3	2		ENST00000415201.1	REG3G	2
ENST00000366360.2	SSR3	2		ENST00000415982.1	ARIH2	2
ENST00000366360.2	SSR3	2		ENST00000415982.1	ARIH2	2
ENST00000366360.2	KIF18B	2		ENST00000415982.1	ARIH2	2
ENST00000366360.2	KIF18B	2		ENST00000418764.2	KPNB1	2
ENST00000366360.2	TVP23C	2		ENST00000418764.2	KPNB1	2
ENST00000366360.2	PTCHD4	2		ENST00000419211.1	HOGA1	2
ENST00000366360.2	CEP104	2		ENST00000419211.1	HOGA1	2
ENST00000366360.2	CASP2	2		ENST00000422776.1	SNX9	2
ENST00000366360.2	CASP2	2		ENST00000422841.1	FMO2	2
ENST00000366360.2	CASP2	2		ENST00000422841.1	FMO2	2
ENST00000366360.2	NXN	2		ENST00000424566.1	KCNG1	2
ENST00000366360.2	NXN	2		ENST00000424566.1	KCNG4	2
ENST00000366360.2	RNF24	2		ENST00000425192.1	INTS2	2
ENST00000366360.2	RNF24	2		ENST00000425192.1	INTS2	2
ENST00000366360.2	RNF24	2		ENST00000425192.1	DSCR3	2
ENST00000366360.2	RNF24	2		ENST00000425192.1	DSCR3	2
ENST00000366360.2	PXMP4	2		ENST00000425192.1	DSCR3	2
ENST00000366360.2	PXMP4	2		ENST00000425192.1	DSCR3	2
ENST00000366360.2	FOXK1	2		ENST00000425192.1	RPL15	2
ENST00000366360.2	CYB5R3	2		ENST00000425192.1	SLC9A7	2
ENST00000366360.2	CYB5R3	2		ENST00000425192.1	SLC9A7	2
ENST00000366360.2	CYB5R3	2		ENST00000425192.1	GNAL	2
ENST00000366360.2	CYB5R3	2		ENST00000425192.1	GNAL	2
ENST00000366360.2	CYB5R3	2		ENST00000425192.1	GNAL	2
ENST00000366360.2	SLC35F1	2		ENST00000425192.1	GNAL	2
ENST00000366360.2	CHST5	2		ENST00000425192.1	COX18	2
ENST00000366360.2	LLGL1	2		ENST00000425192.1	CA5B	2
ENST00000366360.2	FBXL18	2		ENST00000425192.1	SLA2	2
ENST00000366360.2	METTL8	2		ENST00000425192.1	SLA2	2
ENST00000366360.2	METTL8	2		ENST00000425192.1	SGCB	2
ENST00000366360.2	METTL8	2		ENST00000425192.1	CLEC7A	2
ENST00000366360.2	METTL8	2		ENST00000425192.1	CLEC7A	2
ENST00000366360.2	METTL8	2		ENST00000425192.1	CLEC7A	2
ENST00000366360.2	METTL8	2		ENST00000425192.1	CLEC7A	2
ENST00000366360.2	METTL8	2		ENST00000425192.1	CLEC7A	2
ENST00000366360.2	METTL8	2		ENST00000425192.1	SLC12A6	2
ENST00000366360.2	METTL8	2		ENST00000425192.1	SLC12A6	2
ENST00000366360.2	METTL8	2		ENST00000425192.1	SLC12A6	2
ENST00000366360.2	ZBTB3	2		ENST00000425192.1	SLC12A6	2
ENST00000366360.2	PLEKHG2	2		ENST00000425192.1	SLC12A6	2
ENST00000366360.2	NOL9	2		ENST00000425192.1	SLC12A6	2
ENST00000366360.2	ZSWIM1	2		ENST00000425192.1	ORAI2	2
ENST00000366360.2	MALL	2		ENST00000425192.1	ORAI2	2
ENST00000366360.2	TMEM41B	2		ENST00000425192.1	ORAI2	2
ENST00000366360.2	TADA3	2		ENST00000425192.1	ORAI2	2
ENST00000366360.2	KIAA1456	2		ENST00000425192.1	PIK3C2B	2
ENST00000366360.2	KIAA1456	2		ENST00000425192.1	OSMR	2
ENST00000366360.2	GK5	2		ENST00000425192.1	OSMR	2
ENST00000366360.2	ADAMTS17	2		ENST00000425192.1	OSMR	2
ENST00000366360.2	TAPBP	2		ENST00000425192.1	C19orf54	2
ENST00000366360.2	TAPBP	2		ENST00000425192.1	JOSD1	2
ENST00000399866.3	SPRED3	2		ENST00000425192.1	PPM1D	2
ENST00000399866.3	ZCCHC4	2		ENST00000425192.1	MYLK3	2
ENST00000399866.3	INPP5B	2		ENST00000425192.1	MYLK3	2
ENST00000399866.3	INPP5B	2		ENST00000425192.1	ZNF587	2
ENST00000399866.3	SP4	2		ENST00000425192.1	ZNF587	2
ENST00000399866.3	SP4	2		ENST00000425192.1	BCL2L15	2
ENST00000399866.3	SP4	2		ENST00000425192.1	PGPEP1	2
ENST00000399866.3	TATDN3	2		ENST00000425192.1	PGPEP1	2
ENST00000399866.3	TATDN3	2		ENST00000425192.1	PGPEP1	2
ENST00000399866.3	TATDN3	2		ENST00000425192.1	PGPEP1	2
ENST00000399866.3	TATDN3	2		ENST00000425192.1	PGPEP1	2
ENST00000399866.3	TATDN3	2		ENST00000425192.1	TRPV1	2
ENST00000399866.3	SF3B3	2		ENST00000425192.1	TRPV1	2
ENST00000399866.3	LY75	2		ENST00000425192.1	TRPV1	2
ENST00000399866.3	CRX	2		ENST00000425192.1	TRPV1	2
ENST00000399866.3	TGFBRAP1	2		ENST00000425192.1	TRIM13	2
ENST00000399866.3	TGFBRAP1	2		ENST00000425192.1	TRIM13	2
ENST00000399866.3	KLHL30	2		ENST00000425192.1	TRIM13	2
ENST00000399866.3	ZNF426	2		ENST00000425192.1	TRIM13	2
ENST00000399866.3	ZNF426	2		ENST00000425192.1	RHD	2
ENST00000399866.3	ZNF426	2		ENST00000425192.1	RHD	2
ENST00000399866.3	ZNF426	2		ENST00000425192.1	RHD	2
ENST00000399866.3	CA5B	2		ENST00000425192.1	RHD	2
ENST00000399866.3	C1orf210	2		ENST00000425192.1	RHD	2
ENST00000399866.3	C1orf210	2		ENST00000425192.1	RHD	2
ENST00000399866.3	TRPM7	2		ENST00000425192.1	RHD	2
ENST00000399866.3	TRPM7	2		ENST00000425192.1	RHD	2
ENST00000399866.3	TNFAIP8L2-SCNM1	2		ENST00000425192.1	SDE2	2
ENST00000399866.3	ORAI2	2		ENST00000425192.1	RBMS2	2
ENST00000399866.3	ORAI2	2		ENST00000425192.1	XPNPEP3	2
ENST00000399866.3	ORAI2	2		ENST00000425192.1	ZNF701	2
ENST00000399866.3	ORAI2	2		ENST00000425192.1	AHR	2
ENST00000399866.3	ZNF454	2		ENST00000425192.1	GP5	2
ENST00000399866.3	ZNF454	2		ENST00000425192.1	ANGPT1	2
ENST00000399866.3	ZNF454	2		ENST00000425192.1	UTP20	2
ENST00000399866.3	ZNF454	2		ENST00000425192.1	FBXL20	2
ENST00000399866.3	CHP1	2		ENST00000425192.1	FBXL20	2
ENST00000399866.3	VIPR2	2		ENST00000425192.1	SLC25A32	2
ENST00000399866.3	VIPR2	2		ENST00000425192.1	NUDT19	2
ENST00000399866.3	VIPR2	2		ENST00000425192.1	MRPL44	2
ENST00000399866.3	GNG4	2		ENST00000425192.1	ADAMTS4	2
ENST00000399866.3	GNG4	2		ENST00000425192.1	ADAMTS4	2
ENST00000399866.3	GNG4	2		ENST00000425192.1	PPID	2
ENST00000399866.3	SEC62	2		ENST00000425192.1	ZYG11A	2
ENST00000399866.3	PPM1K	2		ENST00000425192.1	ZYG11A	2
ENST00000399866.3	STYX	2		ENST00000425192.1	PTGIS	2
ENST00000399866.3	STYX	2		ENST00000425192.1	SPACA9	2
ENST00000399866.3	BRIP1	2		ENST00000425192.1	SPACA9	2
ENST00000399866.3	NCBP3	2		ENST00000425192.1	ZFP42	2
ENST00000399866.3	MTX3	2		ENST00000425192.1	ZFP42	2
ENST00000399866.3	MTX3	2		ENST00000425192.1	CEP97	2
ENST00000399866.3	PANK2	2		ENST00000425192.1	CEP97	2
ENST00000399866.3	PANK2	2		ENST00000425192.1	GFOD2	2
ENST00000399866.3	PANK2	2		ENST00000425192.1	HOOK3	2
ENST00000399866.3	PANK2	2		ENST00000425192.1	ST8SIA4	2
ENST00000399866.3	PANK2	2		ENST00000425192.1	MCTS1	2
ENST00000399866.3	PGAM5	2		ENST00000425192.1	MCTS1	2
ENST00000399866.3	PGAM5	2		ENST00000425192.1	ATP7A	2
ENST00000399866.3	OGFRL1	2		ENST00000425192.1	ATP7A	2
ENST00000399866.3	OGFRL1	2		ENST00000425192.1	FBXW2	2
ENST00000399866.3	TNFRSF10B	2		ENST00000425192.1	TMEM136	2
ENST00000399866.3	TNFRSF10B	2		ENST00000425192.1	TMEM136	2
ENST00000399866.3	BCL2L15	2		ENST00000425192.1	TMEM136	2
ENST00000399866.3	PGPEP1	2		ENST00000425192.1	TMEM136	2
ENST00000399866.3	PGPEP1	2		ENST00000425192.1	TMEM136	2
ENST00000399866.3	PGPEP1	2		ENST00000425192.1	TMEM136	2
ENST00000399866.3	PGPEP1	2		ENST00000425192.1	TMEM136	2
ENST00000399866.3	PGPEP1	2		ENST00000425192.1	ACOT13	2
ENST00000399866.3	TRPV1	2		ENST00000425192.1	ACOT13	2
ENST00000399866.3	TRPV1	2		ENST00000425192.1	PPM1L	2
ENST00000399866.3	TRPV1	2		ENST00000425192.1	PPM1L	2
ENST00000399866.3	TRPV1	2		ENST00000425192.1	PPM1L	2
ENST00000399866.3	TMEM236	2		ENST00000425192.1	MCCC2	2
ENST00000399866.3	NCMAP	2		ENST00000425192.1	POU2F1	2
ENST00000399866.3	NUP107	2		ENST00000425192.1	POU2F1	2
ENST00000399866.3	NUP107	2		ENST00000425192.1	POU2F1	2
ENST00000399866.3	WDR5B	2		ENST00000425192.1	OR7D2	2
ENST00000399866.3	NMNAT1	2		ENST00000425192.1	SLC35E2	2
ENST00000399866.3	NMNAT1	2		ENST00000425192.1	RPH3AL	2
ENST00000399866.3	ZNF713	2		ENST00000425192.1	RPH3AL	2
ENST00000399866.3	RBMS2	2		ENST00000425192.1	RPH3AL	2
ENST00000399866.3	AHR	2		ENST00000425192.1	RPH3AL	2
ENST00000399866.3	SYT15	2		ENST00000425192.1	TRIM66	2
ENST00000399866.3	MAP3K13	2		ENST00000425192.1	TES	2
ENST00000399866.3	MAP3K13	2		ENST00000425192.1	TES	2
ENST00000399866.3	MAP3K13	2		ENST00000425192.1	CEBPZOS	2
ENST00000399866.3	GGA2	2		ENST00000425192.1	CEBPZOS	2
ENST00000399866.3	ZNF250	2		ENST00000425192.1	CEBPZOS	2
ENST00000399866.3	ZNF250	2		ENST00000425192.1	CEBPZOS	2
ENST00000399866.3	SLC16A4	2		ENST00000425192.1	WAC	2
ENST00000399866.3	SLC16A4	2		ENST00000425192.1	WAC	2
ENST00000399866.3	SLC16A4	2		ENST00000425192.1	WAC	2
ENST00000399866.3	SLC16A4	2		ENST00000425192.1	EMC1	2
ENST00000399866.3	SLC16A4	2		ENST00000425192.1	EMC1	2
ENST00000399866.3	SLC16A4	2		ENST00000425192.1	EMC1	2
ENST00000399866.3	NDUFV3	2		ENST00000425192.1	EMC1	2
ENST00000399866.3	NDUFV3	2		ENST00000425192.1	MSMO1	2
ENST00000399866.3	VENTX	2		ENST00000425192.1	MSMO1	2
ENST00000399866.3	PAPOLG	2		ENST00000425192.1	IL11	2
ENST00000399866.3	ANKRD60	2		ENST00000425192.1	IL11	2
ENST00000399866.3	PER2	2		ENST00000425192.1	EPB41	2
ENST00000399866.3	FBXL20	2		ENST00000425192.1	EPB41	2
ENST00000399866.3	FBXL20	2		ENST00000425192.1	EPB41	2
ENST00000399866.3	ATP1B4	2		ENST00000425192.1	EPB41	2
ENST00000399866.3	ATP1B4	2		ENST00000425192.1	EPB41	2
ENST00000399866.3	SCNM1	2		ENST00000425192.1	QPCTL	2
ENST00000399866.3	SCNM1	2		ENST00000425192.1	QPCTL	2
ENST00000399866.3	CEP41	2		ENST00000425192.1	ZNF280C	2
ENST00000399866.3	MANSC1	2		ENST00000425192.1	ALDH6A1	2
ENST00000399866.3	AS3MT	2		ENST00000425192.1	ALDH6A1	2
ENST00000399866.3	PDE12	2		ENST00000425192.1	ALDH6A1	2
ENST00000399866.3	PDE12	2		ENST00000425192.1	GPR37L1	2
ENST00000399866.3	PDE12	2		ENST00000425192.1	H6PD	2
ENST00000399866.3	CHMP1B	2		ENST00000425192.1	H6PD	2
ENST00000399866.3	C4orf26	2		ENST00000425192.1	TRAF3IP2	2
ENST00000399866.3	C4orf26	2		ENST00000425192.1	TRAF3IP2	2
ENST00000399866.3	C4orf26	2		ENST00000425192.1	TRAF3IP2	2
ENST00000399866.3	ZYG11A	2		ENST00000425192.1	GABPB2	2
ENST00000399866.3	ZYG11A	2		ENST00000425192.1	GABPB2	2
ENST00000399866.3	DSC3	2		ENST00000425192.1	IKZF3	2
ENST00000399866.3	DSC3	2		ENST00000425192.1	IKZF3	2
ENST00000399866.3	ANKS4B	2		ENST00000425192.1	IKZF3	2
ENST00000399866.3	PM20D2	2		ENST00000425192.1	IKZF3	2
ENST00000399866.3	AIFM2	2		ENST00000425192.1	IKZF3	2
ENST00000399866.3	AIFM2	2		ENST00000425192.1	IKZF3	2
ENST00000399866.3	TRAF3IP1	2		ENST00000425192.1	IKZF3	2
ENST00000399866.3	TRAF3IP1	2		ENST00000425192.1	IKZF3	2
ENST00000399866.3	NDRG3	2		ENST00000425192.1	IKZF3	2
ENST00000399866.3	NDRG3	2		ENST00000425192.1	IKZF3	2
ENST00000399866.3	CLCC1	2		ENST00000425192.1	IKZF3	2
ENST00000399866.3	CLCC1	2		ENST00000425192.1	IKZF3	2
ENST00000399866.3	CLCC1	2		ENST00000425192.1	IKZF3	2
ENST00000399866.3	CLCC1	2		ENST00000425192.1	IKZF3	2
ENST00000399866.3	OPRM1	2		ENST00000425192.1	IKZF3	2
ENST00000399866.3	OPRM1	2		ENST00000425192.1	IKZF3	2
ENST00000399866.3	OPRM1	2		ENST00000425192.1	SMIM17	2
ENST00000399866.3	OPRM1	2		ENST00000425192.1	ANKRD40	2
ENST00000399866.3	OPRM1	2		ENST00000425192.1	DENND6A	2
ENST00000399866.3	OPRM1	2		ENST00000425192.1	C10orf76	2
ENST00000399866.3	OPRM1	2		ENST00000425192.1	ACKR2	2
ENST00000399866.3	OPRM1	2		ENST00000425192.1	SNX1	2
ENST00000399866.3	PDDC1	2		ENST00000425192.1	SNX1	2
ENST00000399866.3	PDDC1	2		ENST00000425192.1	SNX1	2
ENST00000399866.3	PDDC1	2		ENST00000425192.1	DAG1	2
ENST00000399866.3	PDDC1	2		ENST00000425192.1	FAM117B	2
ENST00000399866.3	PDDC1	2		ENST00000425192.1	PRND	2
ENST00000399866.3	PDDC1	2		ENST00000425192.1	POLI	2
ENST00000399866.3	PDDC1	2		ENST00000425192.1	ZSCAN29	2
ENST00000399866.3	OLFML2A	2		ENST00000425192.1	PIGW	2
ENST00000399866.3	OLFML2A	2		ENST00000425192.1	PIGW	2
ENST00000399866.3	LRPAP1	2		ENST00000425192.1	PIGW	2
ENST00000399866.3	SS18	2		ENST00000425192.1	PIAS2	2
ENST00000399866.3	SS18	2		ENST00000425192.1	PIAS2	2
ENST00000399866.3	SS18	2		ENST00000425192.1	PIAS2	2
ENST00000399866.3	HOOK3	2		ENST00000425192.1	PIAS2	2
ENST00000399866.3	NQO1	2		ENST00000425192.1	PIAS2	2
ENST00000399866.3	NQO1	2		ENST00000425192.1	RNF125	2
ENST00000399866.3	NQO1	2		ENST00000425192.1	ZNF490	2
ENST00000399866.3	NQO1	2		ENST00000425192.1	SCAI	2
ENST00000399866.3	ZNF570	2		ENST00000425192.1	SCAI	2
ENST00000399866.3	ZNF570	2		ENST00000425192.1	ZC3H12B	2
ENST00000399866.3	ZNF570	2		ENST00000425192.1	PATJ	2
ENST00000399866.3	ZNF570	2		ENST00000425192.1	TMEM159	2
ENST00000399866.3	ZNF570	2		ENST00000425192.1	TMEM159	2
ENST00000399866.3	ZNF570	2		ENST00000425192.1	TMEM159	2
ENST00000399866.3	ACOT13	2		ENST00000425192.1	TMEM159	2
ENST00000399866.3	ACOT13	2		ENST00000425192.1	TMEM159	2
ENST00000399866.3	JAK3	2		ENST00000425192.1	TMEM159	2
ENST00000399866.3	OR7D2	2		ENST00000425192.1	METTL8	2
ENST00000399866.3	LIX1L	2		ENST00000425192.1	METTL8	2
ENST00000399866.3	KIF1B	2		ENST00000425192.1	METTL8	2
ENST00000399866.3	SPRED1	2		ENST00000425192.1	METTL8	2
ENST00000399866.3	MED18	2		ENST00000425192.1	METTL8	2
ENST00000399866.3	MED18	2		ENST00000425192.1	METTL8	2
ENST00000399866.3	CEBPZOS	2		ENST00000425192.1	METTL8	2
ENST00000399866.3	CEBPZOS	2		ENST00000425192.1	METTL8	2
ENST00000399866.3	CEBPZOS	2		ENST00000425192.1	METTL8	2
ENST00000399866.3	ZNF331	2		ENST00000425192.1	METTL8	2
ENST00000399866.3	ZNF331	2		ENST00000425192.1	ABHD18	2
ENST00000399866.3	ZNF331	2		ENST00000425192.1	ABHD18	2
ENST00000399866.3	ZNF331	2		ENST00000425192.1	ABHD18	2
ENST00000399866.3	ZNF331	2		ENST00000425192.1	MAP4	2
ENST00000399866.3	ZNF331	2		ENST00000425192.1	ERCC6L2	2
ENST00000399866.3	ZNF331	2		ENST00000425192.1	CFLAR	2
ENST00000399866.3	ZNF331	2		ENST00000425192.1	CFLAR	2
ENST00000399866.3	ZNF331	2		ENST00000425192.1	CFLAR	2
ENST00000399866.3	ZNF331	2		ENST00000425192.1	CFLAR	2
ENST00000399866.3	ZNF331	2		ENST00000425192.1	CFLAR	2
ENST00000399866.3	ZNF331	2		ENST00000425192.1	CFLAR	2
ENST00000399866.3	ZNF331	2		ENST00000425192.1	CFLAR	2
ENST00000399866.3	ZNF331	2		ENST00000425192.1	FANCF	2
ENST00000399866.3	ZNF331	2		ENST00000425192.1	TMEM41B	2
ENST00000399866.3	ZNF331	2		ENST00000425192.1	ATL3	2
ENST00000399866.3	WAC	2		ENST00000425192.1	ATL3	2
ENST00000399866.3	WAC	2		ENST00000425192.1	CPA4	2
ENST00000399866.3	WAC	2		ENST00000425192.1	CPA4	2
ENST00000399866.3	MRI1	2		ENST00000425192.1	TMEM220	2
ENST00000399866.3	MRI1	2		ENST00000425192.1	TMEM220	2
ENST00000399866.3	MRI1	2		ENST00000425192.1	TMEM220	2
ENST00000399866.3	TOX4	2		ENST00000425192.1	NUDCD2	2
ENST00000399866.3	TOX4	2		ENST00000425192.1	NUDCD2	2
ENST00000399866.3	MBOAT1	2		ENST00000425192.1	PFAS	2
ENST00000399866.3	QPCTL	2		ENST00000425192.1	GFPT1	2
ENST00000399866.3	QPCTL	2		ENST00000425192.1	GFPT1	2
ENST00000399866.3	SIX4	2		ENST00000425192.1	C14orf178	2
ENST00000399866.3	LYZ	2		ENST00000425192.1	C14orf178	2
ENST00000399866.3	SMU1	2		ENST00000425192.1	SYDE2	2
ENST00000399866.3	RBM3	2		ENST00000425192.1	RIPPLY3	2
ENST00000399866.3	MDM4	2		ENST00000425192.1	RIPPLY3	2
ENST00000399866.3	MDM4	2		ENST00000425192.1	RIPPLY3	2
ENST00000399866.3	MDM4	2		ENST00000429396.1	ASB15	2
ENST00000399866.3	MDM4	2		ENST00000429396.1	ASB15	2
ENST00000399866.3	MDM4	2		ENST00000434363.1	NKTR	2
ENST00000399866.3	MDM4	2		ENST00000436249.3	MET	2
ENST00000399866.3	MDM4	2		ENST00000436249.3	MET	2
ENST00000399866.3	SKIDA1	2		ENST00000436249.3	MET	2
ENST00000399866.3	LAMB4	2		ENST00000436249.3	ZCCHC4	2
ENST00000399866.3	TLCD2	2		ENST00000436249.3	TATDN3	2
ENST00000399866.3	ANKRD40	2		ENST00000436249.3	TATDN3	2
ENST00000399866.3	NR6A1	2		ENST00000436249.3	TATDN3	2
ENST00000399866.3	NR6A1	2		ENST00000436249.3	TATDN3	2
ENST00000399866.3	NR6A1	2		ENST00000436249.3	TATDN3	2
ENST00000399866.3	TBC1D15	2		ENST00000436249.3	RABL2A	2
ENST00000399866.3	TBC1D15	2		ENST00000436249.3	RABL2A	2
ENST00000399866.3	TBC1D15	2		ENST00000436249.3	RABL2A	2
ENST00000399866.3	NLRC3	2		ENST00000436249.3	MAP1LC3C	2
ENST00000399866.3	CYP51A1	2		ENST00000436249.3	LY75	2
ENST00000399866.3	CYP51A1	2		ENST00000436249.3	CRX	2
ENST00000399866.3	SFXN2	2		ENST00000436249.3	KDELC2	2
ENST00000399866.3	FUT1	2		ENST00000436249.3	PLEKHM3	2
ENST00000399866.3	FUT1	2		ENST00000436249.3	AK3	2
ENST00000399866.3	STK4	2		ENST00000436249.3	AK3	2
ENST00000399866.3	HJURP	2		ENST00000436249.3	AK3	2
ENST00000399866.3	HJURP	2		ENST00000436249.3	AK3	2
ENST00000399866.3	HJURP	2		ENST00000436249.3	AK3	2
ENST00000399866.3	TMED10	2		ENST00000436249.3	SPIB	2
ENST00000399866.3	ARPP19	2		ENST00000436249.3	SPIB	2
ENST00000399866.3	ARPP19	2		ENST00000436249.3	SPIB	2
ENST00000399866.3	ARPP19	2		ENST00000436249.3	SPIB	2
ENST00000399866.3	ARPP19	2		ENST00000436249.3	GCM2	2
ENST00000399866.3	ARPP19	2		ENST00000436249.3	ANAPC16	2
ENST00000399866.3	ZNF490	2		ENST00000436249.3	ANAPC16	2
ENST00000399866.3	NXN	2		ENST00000436249.3	ANAPC16	2
ENST00000399866.3	NXN	2		ENST00000436249.3	ANAPC16	2
ENST00000399866.3	SCAI	2		ENST00000436249.3	SCUBE3	2
ENST00000399866.3	SCAI	2		ENST00000436249.3	SCUBE3	2
ENST00000399866.3	IFNLR1	2		ENST00000436249.3	ORAI2	2
ENST00000399866.3	IFNLR1	2		ENST00000436249.3	ORAI2	2
ENST00000399866.3	IFNLR1	2		ENST00000436249.3	ORAI2	2
ENST00000399866.3	FOXK1	2		ENST00000436249.3	ORAI2	2
ENST00000399866.3	CYB5R3	2		ENST00000436249.3	GREB1	2
ENST00000399866.3	CYB5R3	2		ENST00000436249.3	PACS2	2
ENST00000399866.3	CYB5R3	2		ENST00000436249.3	PACS2	2
ENST00000399866.3	CYB5R3	2		ENST00000436249.3	PACS2	2
ENST00000399866.3	CYB5R3	2		ENST00000436249.3	PRRG4	2
ENST00000399866.3	DNAL1	2		ENST00000436249.3	PTAFR	2
ENST00000399866.3	DNAL1	2		ENST00000436249.3	PTAFR	2
ENST00000399866.3	ABHD18	2		ENST00000436249.3	PTAFR	2
ENST00000399866.3	ABHD18	2		ENST00000436249.3	PTAFR	2
ENST00000399866.3	ABHD18	2		ENST00000436249.3	AP1S3	2
ENST00000399866.3	PSTPIP2	2		ENST00000436249.3	PPM1K	2
ENST00000399866.3	DFFB	2		ENST00000436249.3	STYX	2
ENST00000399866.3	DFFB	2		ENST00000436249.3	STYX	2
ENST00000399866.3	DFFB	2		ENST00000436249.3	MTX3	2
ENST00000399866.3	DFFB	2		ENST00000436249.3	MTX3	2
ENST00000399866.3	C1orf106	2		ENST00000436249.3	TOR1AIP2	2
ENST00000399866.3	C1orf106	2		ENST00000436249.3	TOR1AIP2	2
ENST00000399866.3	EXPH5	2		ENST00000436249.3	GATSL2	2
ENST00000399866.3	EXPH5	2		ENST00000436249.3	SSBP2	2
ENST00000399866.3	EXPH5	2		ENST00000436249.3	SSBP2	2
ENST00000399866.3	EXPH5	2		ENST00000436249.3	SSBP2	2
ENST00000399866.3	EXPH5	2		ENST00000436249.3	SSBP2	2
ENST00000399866.3	MAP7D3	2		ENST00000436249.3	SSBP2	2
ENST00000399866.3	ATP6V0A2	2		ENST00000436249.3	SSBP2	2
ENST00000399866.3	AFMID	2		ENST00000436249.3	SSBP2	2
ENST00000399866.3	AFMID	2		ENST00000436249.3	PNO1	2
ENST00000399866.3	CFLAR	2		ENST00000436249.3	PNO1	2
ENST00000399866.3	CFLAR	2		ENST00000436249.3	NOM1	2
ENST00000399866.3	CFLAR	2		ENST00000436249.3	KCNE4	2
ENST00000399866.3	CFLAR	2		ENST00000436249.3	BCL2L15	2
ENST00000399866.3	CFLAR	2		ENST00000436249.3	PGPEP1	2
ENST00000399866.3	CFLAR	2		ENST00000436249.3	PGPEP1	2
ENST00000399866.3	CFLAR	2		ENST00000436249.3	PGPEP1	2
ENST00000399866.3	RBM34	2		ENST00000436249.3	PGPEP1	2
ENST00000399866.3	RBM34	2		ENST00000436249.3	PGPEP1	2
ENST00000399866.3	EMP2	2		ENST00000436249.3	GOLGA6L6	2
ENST00000399866.3	TMEM170A	2		ENST00000436249.3	CNNM1	2
ENST00000399866.3	TMEM170A	2		ENST00000436249.3	CNNM1	2
ENST00000399866.3	TMEM170A	2		ENST00000436249.3	CNNM1	2
ENST00000399866.3	TMEM170A	2		ENST00000436249.3	CNNM1	2
ENST00000399866.3	TTC28	2		ENST00000436249.3	RAD9B	2
ENST00000399866.3	NUAK2	2		ENST00000436249.3	RAD9B	2
ENST00000399866.3	TBC1D20	2		ENST00000436249.3	RAD9B	2
ENST00000399866.3	HCAR1	2		ENST00000436249.3	RAD9B	2
ENST00000399866.3	FLCN	2		ENST00000436249.3	RAD9B	2
ENST00000399866.3	SGTB	2		ENST00000436249.3	MRPL40	2
ENST00000399866.3	PFAS	2		ENST00000436249.3	WDR5B	2
ENST00000399866.3	PDSS2	2		ENST00000436249.3	NMNAT1	2
ENST00000399866.3	DESI1	2		ENST00000436249.3	NMNAT1	2
ENST00000399866.3	FRRS1L	2		ENST00000436249.3	ZNF713	2
ENST00000413986.1	BACH2	2		ENST00000436249.3	RBMS2	2
ENST00000413986.1	BACH2	2		ENST00000436249.3	CXorf38	2
ENST00000428280.1	THAP5	2		ENST00000436249.3	MAP3K13	2
ENST00000428280.1	THAP5	2		ENST00000436249.3	MAP3K13	2
ENST00000428280.1	THAP5	2		ENST00000436249.3	MAP3K13	2
ENST00000428280.1	THAP5	2		ENST00000436249.3	CES2	2
ENST00000428280.1	THAP5	2		ENST00000436249.3	CES2	2
ENST00000428280.1	ZCCHC4	2		ENST00000436249.3	PAQR7	2
ENST00000428280.1	SALL4	2		ENST00000436249.3	KLHL11	2
ENST00000428280.1	SALL4	2		ENST00000436249.3	UTP20	2
ENST00000428280.1	GAPVD1	2		ENST00000436249.3	TMEM120B	2
ENST00000428280.1	GAPVD1	2		ENST00000436249.3	PER2	2
ENST00000428280.1	GAPVD1	2		ENST00000436249.3	SIRT3	2
ENST00000428280.1	GAPVD1	2		ENST00000436249.3	SIRT3	2
ENST00000428280.1	GAPVD1	2		ENST00000436249.3	F2RL3	2
ENST00000428280.1	GAPVD1	2		ENST00000436249.3	CEP41	2
ENST00000428280.1	ST6GAL2	2		ENST00000436249.3	ZNF677	2
ENST00000428280.1	ST6GAL2	2		ENST00000436249.3	ZNF677	2
ENST00000428280.1	ST6GAL2	2		ENST00000436249.3	ICMT	2
ENST00000428280.1	SLC9A7	2		ENST00000436249.3	VPS4B	2
ENST00000428280.1	SLC9A7	2		ENST00000436249.3	LIMD1	2
ENST00000428280.1	SPC24	2		ENST00000436249.3	MAP3K9	2
ENST00000428280.1	SPC24	2		ENST00000436249.3	MAP3K9	2
ENST00000428280.1	ZNF426	2		ENST00000436249.3	MAP3K9	2
ENST00000428280.1	ZNF426	2		ENST00000436249.3	MAP3K9	2
ENST00000428280.1	ZNF426	2		ENST00000436249.3	CLSPN	2
ENST00000428280.1	ZNF426	2		ENST00000436249.3	CLSPN	2
ENST00000428280.1	COX18	2		ENST00000436249.3	AS3MT	2
ENST00000428280.1	CA5B	2		ENST00000436249.3	CYP20A1	2
ENST00000428280.1	KLHL6	2		ENST00000436249.3	KLLN	2
ENST00000428280.1	GPI	2		ENST00000436249.3	CHMP1B	2
ENST00000428280.1	GPI	2		ENST00000436249.3	PTGIS	2
ENST00000428280.1	GPI	2		ENST00000436249.3	INIP	2
ENST00000428280.1	GPI	2		ENST00000436249.3	INIP	2
ENST00000428280.1	GPI	2		ENST00000436249.3	INIP	2
ENST00000428280.1	GPI	2		ENST00000436249.3	INIP	2
ENST00000428280.1	GPI	2		ENST00000436249.3	INIP	2
ENST00000428280.1	LMNTD1	2		ENST00000436249.3	INIP	2
ENST00000428280.1	SGCB	2		ENST00000436249.3	INIP	2
ENST00000428280.1	ATP6V1A	2		ENST00000436249.3	AGMO	2
ENST00000428280.1	LRRK1	2		ENST00000436249.3	KRBOX4	2
ENST00000428280.1	ORAI2	2		ENST00000436249.3	KRBOX4	2
ENST00000428280.1	ORAI2	2		ENST00000436249.3	KRBOX4	2
ENST00000428280.1	ORAI2	2		ENST00000436249.3	KRBOX4	2
ENST00000428280.1	ORAI2	2		ENST00000436249.3	ZC3HAV1	2
ENST00000428280.1	CHP1	2		ENST00000436249.3	MPP7	2
ENST00000428280.1	GNG4	2		ENST00000436249.3	MPP7	2
ENST00000428280.1	GNG4	2		ENST00000436249.3	MEFV	2
ENST00000428280.1	GNG4	2		ENST00000436249.3	MEFV	2
ENST00000428280.1	GREB1	2		ENST00000436249.3	CLCC1	2
ENST00000428280.1	CD99	2		ENST00000436249.3	CLCC1	2
ENST00000428280.1	IRGQ	2		ENST00000436249.3	CLCC1	2
ENST00000428280.1	TOR1AIP2	2		ENST00000436249.3	CLCC1	2
ENST00000428280.1	GATSL2	2		ENST00000436249.3	TSNAX	2
ENST00000428280.1	PIK3C2B	2		ENST00000436249.3	OLFML2A	2
ENST00000428280.1	SLC52A1	2		ENST00000436249.3	OLFML2A	2
ENST00000428280.1	SLC52A1	2		ENST00000436249.3	LRPAP1	2
ENST00000428280.1	OSMR	2		ENST00000436249.3	MCTS1	2
ENST00000428280.1	OSMR	2		ENST00000436249.3	MCTS1	2
ENST00000428280.1	OSMR	2		ENST00000436249.3	MCM4	2
ENST00000428280.1	UGDH	2		ENST00000436249.3	MCM4	2
ENST00000428280.1	UGDH	2		ENST00000436249.3	ZNF570	2
ENST00000428280.1	UGDH	2		ENST00000436249.3	ZNF570	2
ENST00000428280.1	PANK2	2		ENST00000436249.3	ZNF570	2
ENST00000428280.1	PANK2	2		ENST00000436249.3	ZNF570	2
ENST00000428280.1	PANK2	2		ENST00000436249.3	ZNF570	2
ENST00000428280.1	PANK2	2		ENST00000436249.3	ZNF570	2
ENST00000428280.1	PANK2	2		ENST00000436249.3	METTL21B	2
ENST00000428280.1	ALDH1B1	2		ENST00000436249.3	METTL21B	2
ENST00000428280.1	C19orf54	2		ENST00000436249.3	GSTM3	2
ENST00000428280.1	FRRS1	2		ENST00000436249.3	STK17B	2
ENST00000428280.1	POLH	2		ENST00000436249.3	FGD4	2
ENST00000428280.1	POLH	2		ENST00000436249.3	FGD4	2
ENST00000428280.1	POLH	2		ENST00000436249.3	FGD4	2
ENST00000428280.1	STEAP2	2		ENST00000436249.3	FGD4	2
ENST00000428280.1	STEAP2	2		ENST00000436249.3	FGD4	2
ENST00000428280.1	STEAP2	2		ENST00000436249.3	FGD4	2
ENST00000428280.1	BCL2L15	2		ENST00000436249.3	RPL7L1	2
ENST00000428280.1	PGPEP1	2		ENST00000436249.3	JAK3	2
ENST00000428280.1	PGPEP1	2		ENST00000436249.3	OR7D2	2
ENST00000428280.1	PGPEP1	2		ENST00000436249.3	SPAST	2
ENST00000428280.1	PGPEP1	2		ENST00000436249.3	SPAST	2
ENST00000428280.1	PGPEP1	2		ENST00000436249.3	BHMT2	2
ENST00000428280.1	TRPV1	2		ENST00000436249.3	BHMT2	2
ENST00000428280.1	TRPV1	2		ENST00000436249.3	APOLD1	2
ENST00000428280.1	TRPV1	2		ENST00000436249.3	APOLD1	2
ENST00000428280.1	TRPV1	2		ENST00000436249.3	CTSB	2
ENST00000428280.1	PNMA2	2		ENST00000436249.3	CTSB	2
ENST00000428280.1	TMEM236	2		ENST00000436249.3	CTSB	2
ENST00000428280.1	PYGO1	2		ENST00000436249.3	CTSB	2
ENST00000428280.1	PYGO1	2		ENST00000436249.3	CTSB	2
ENST00000428280.1	EEF2K	2		ENST00000436249.3	CTSB	2
ENST00000428280.1	SDE2	2		ENST00000436249.3	DTWD2	2
ENST00000428280.1	RBMS2	2		ENST00000436249.3	DTWD2	2
ENST00000428280.1	XPNPEP3	2		ENST00000436249.3	RPH3AL	2
ENST00000428280.1	IREB2	2		ENST00000436249.3	RPH3AL	2
ENST00000428280.1	IREB2	2		ENST00000436249.3	RPH3AL	2
ENST00000428280.1	IREB2	2		ENST00000436249.3	RPH3AL	2
ENST00000428280.1	TMEM170B	2		ENST00000436249.3	GEN1	2
ENST00000428280.1	RBM7	2		ENST00000436249.3	GEN1	2
ENST00000428280.1	RBM7	2		ENST00000436249.3	SPRED1	2
ENST00000428280.1	RBM7	2		ENST00000436249.3	ARHGEF39	2
ENST00000428280.1	RBM7	2		ENST00000436249.3	CPSF2	2
ENST00000428280.1	RBM7	2		ENST00000436249.3	CPSF2	2
ENST00000428280.1	FEZ1	2		ENST00000436249.3	CPSF2	2
ENST00000428280.1	SLC25A32	2		ENST00000436249.3	CPSF2	2
ENST00000428280.1	ZNF260	2		ENST00000436249.3	ALDH1L2	2
ENST00000428280.1	ZNF260	2		ENST00000436249.3	IL11	2
ENST00000428280.1	ZNF260	2		ENST00000436249.3	IL11	2
ENST00000428280.1	ZNF260	2		ENST00000436249.3	PNPO	2
ENST00000428280.1	CNNM3	2		ENST00000436249.3	CPM	2
ENST00000428280.1	CNNM3	2		ENST00000436249.3	CPM	2
ENST00000428280.1	MRPL44	2		ENST00000436249.3	CPM	2
ENST00000428280.1	SKP2	2		ENST00000436249.3	ALDH6A1	2
ENST00000428280.1	SKP2	2		ENST00000436249.3	ALDH6A1	2
ENST00000428280.1	SCARF1	2		ENST00000436249.3	ALDH6A1	2
ENST00000428280.1	SCARF1	2		ENST00000436249.3	UNKL	2
ENST00000428280.1	ZYG11A	2		ENST00000436249.3	UNKL	2
ENST00000428280.1	ZYG11A	2		ENST00000436249.3	UNKL	2
ENST00000428280.1	PTGIS	2		ENST00000436249.3	MCC	2
ENST00000428280.1	STRIP2	2		ENST00000436249.3	MCC	2
ENST00000428280.1	GFOD2	2		ENST00000436249.3	SMU1	2
ENST00000428280.1	C3orf70	2		ENST00000436249.3	XKR5	2
ENST00000428280.1	IRAK3	2		ENST00000436249.3	XKR5	2
ENST00000428280.1	IRAK3	2		ENST00000436249.3	RABL2B	2
ENST00000428280.1	HOOK3	2		ENST00000436249.3	RABL2B	2
ENST00000428280.1	SLC35F5	2		ENST00000436249.3	RABL2B	2
ENST00000428280.1	SLC35F5	2		ENST00000436249.3	RABL2B	2
ENST00000428280.1	SLC35F5	2		ENST00000436249.3	RABL2B	2
ENST00000428280.1	SLC35F5	2		ENST00000436249.3	RABL2B	2
ENST00000428280.1	SOD2	2		ENST00000436249.3	RABL2B	2
ENST00000428280.1	SOD2	2		ENST00000436249.3	LIN54	2
ENST00000428280.1	SOD2	2		ENST00000436249.3	LIN54	2
ENST00000428280.1	SOD2	2		ENST00000436249.3	LIN54	2
ENST00000428280.1	SOD2	2		ENST00000436249.3	LIN54	2
ENST00000428280.1	TMEM136	2		ENST00000436249.3	LIN54	2
ENST00000428280.1	TMEM136	2		ENST00000436249.3	SMYD4	2
ENST00000428280.1	TMEM136	2		ENST00000436249.3	GOLGA6L1	2
ENST00000428280.1	TMEM136	2		ENST00000436249.3	P3H4	2
ENST00000428280.1	TMEM136	2		ENST00000436249.3	ARSD	2
ENST00000428280.1	TMEM136	2		ENST00000436249.3	CDCP1	2
ENST00000428280.1	TMEM136	2		ENST00000436249.3	LCTL	2
ENST00000428280.1	FAM134A	2		ENST00000436249.3	LCTL	2
ENST00000428280.1	FAM134A	2		ENST00000436249.3	GSDMA	2
ENST00000428280.1	FAM134A	2		ENST00000436249.3	SHISA9	2
ENST00000428280.1	SASH1	2		ENST00000436249.3	KCMF1	2
ENST00000428280.1	SASH1	2		ENST00000436249.3	RAB3B	2
ENST00000428280.1	SASH1	2		ENST00000436249.3	ME2	2
ENST00000428280.1	SASH1	2		ENST00000436249.3	ME2	2
ENST00000428280.1	SASH1	2		ENST00000436249.3	IFNLR1	2
ENST00000428280.1	SASH1	2		ENST00000436249.3	IFNLR1	2
ENST00000428280.1	KATNAL1	2		ENST00000436249.3	IFNLR1	2
ENST00000428280.1	KATNAL1	2		ENST00000436249.3	PXMP4	2
ENST00000428280.1	APOL1	2		ENST00000436249.3	PXMP4	2
ENST00000428280.1	APOL1	2		ENST00000436249.3	COMMD2	2
ENST00000428280.1	APOL1	2		ENST00000436249.3	PDE6A	2
ENST00000428280.1	APOL1	2		ENST00000436249.3	RUBCN	2
ENST00000428280.1	HLCS	2		ENST00000436249.3	RUBCN	2
ENST00000428280.1	OR7D2	2		ENST00000436249.3	RUBCN	2
ENST00000428280.1	SLC35E2	2		ENST00000436249.3	GOLGA2	2
ENST00000428280.1	C1QTNF6	2		ENST00000436249.3	MAP7D3	2
ENST00000428280.1	GLG1	2		ENST00000436249.3	ZSWIM1	2
ENST00000428280.1	GLG1	2		ENST00000436249.3	PMS2	2
ENST00000428280.1	GLG1	2		ENST00000436249.3	PMS2	2
ENST00000428280.1	RBBP4	2		ENST00000436249.3	PMS2	2
ENST00000428280.1	RBBP4	2		ENST00000436249.3	PMS2	2
ENST00000428280.1	RBBP4	2		ENST00000436249.3	PMS2	2
ENST00000428280.1	MED18	2		ENST00000436249.3	PMS2	2
ENST00000428280.1	MED18	2		ENST00000436249.3	PMS2	2
ENST00000428280.1	CEBPZOS	2		ENST00000436249.3	PMS2	2
ENST00000428280.1	CEBPZOS	2		ENST00000436249.3	PMS2	2
ENST00000428280.1	CEBPZOS	2		ENST00000436249.3	PMS2	2
ENST00000428280.1	WAC	2		ENST00000436249.3	PMS2	2
ENST00000428280.1	WAC	2		ENST00000436249.3	PMS2	2
ENST00000428280.1	WAC	2		ENST00000436249.3	PMS2	2
ENST00000428280.1	VHL	2		ENST00000436249.3	SPATA5	2
ENST00000428280.1	VHL	2		ENST00000436249.3	SPATA5	2
ENST00000428280.1	BROX	2		ENST00000436249.3	C11orf58	2
ENST00000428280.1	BROX	2		ENST00000436249.3	SPN	2
ENST00000428280.1	BROX	2		ENST00000436249.3	SPN	2
ENST00000428280.1	BROX	2		ENST00000436249.3	SNX27	2
ENST00000428280.1	QPCTL	2		ENST00000436249.3	SNX27	2
ENST00000428280.1	QPCTL	2		ENST00000436249.3	KIAA1456	2
ENST00000428280.1	ALDH6A1	2		ENST00000436249.3	KIAA1456	2
ENST00000428280.1	ALDH6A1	2		ENST00000436249.3	SHCBP1	2
ENST00000428280.1	ALDH6A1	2		ENST00000436249.3	SHCBP1	2
ENST00000428280.1	GPR37L1	2		ENST00000436249.3	S100PBP	2
ENST00000428280.1	SMU1	2		ENST00000436249.3	S100PBP	2
ENST00000428280.1	KIF3A	2		ENST00000436249.3	DESI1	2
ENST00000428280.1	KIF3A	2		ENST00000436772.1	THBS3	2
ENST00000428280.1	KIF3A	2		ENST00000436772.1	THBS3	2
ENST00000428280.1	BNIPL	2		ENST00000436772.1	THBS3	2
ENST00000428280.1	BNIPL	2		ENST00000437047.1	GBP6	2
ENST00000428280.1	TRAF3IP2	2		ENST00000437047.1	GBP6	2
ENST00000428280.1	TRAF3IP2	2		ENST00000437047.1	YBX1	2
ENST00000428280.1	TRAF3IP2	2		ENST00000437047.1	GAPVD1	2
ENST00000428280.1	BPNT1	2		ENST00000437047.1	GAPVD1	2
ENST00000428280.1	BPNT1	2		ENST00000437047.1	ZNF264	2
ENST00000428280.1	BPNT1	2		ENST00000437047.1	APBB2	2
ENST00000428280.1	BPNT1	2		ENST00000437047.1	APBB2	2
ENST00000428280.1	DENND6A	2		ENST00000437047.1	APBB2	2
ENST00000428280.1	MREG	2		ENST00000437047.1	APBB2	2
ENST00000428280.1	INMT	2		ENST00000437047.1	APBB2	2
ENST00000428280.1	INMT	2		ENST00000437047.1	APBB2	2
ENST00000428280.1	ZNF780B	2		ENST00000437047.1	APBB2	2
ENST00000428280.1	DENR	2		ENST00000437047.1	APBB2	2
ENST00000428280.1	FAM117B	2		ENST00000437047.1	APBB2	2
ENST00000428280.1	CYP51A1	2		ENST00000437047.1	RPL15	2
ENST00000428280.1	CYP51A1	2		ENST00000437047.1	HMGA2	2
ENST00000428280.1	ZNF805	2		ENST00000437047.1	HYKK	2
ENST00000428280.1	ZNF805	2		ENST00000437047.1	RDH10	2
ENST00000428280.1	PAFAH1B2	2		ENST00000437047.1	ZNF619	2
ENST00000428280.1	PAFAH1B2	2		ENST00000437047.1	ZNF619	2
ENST00000428280.1	EYA3	2		ENST00000437047.1	KBTBD12	2
ENST00000428280.1	EYA3	2		ENST00000437047.1	SEC62	2
ENST00000428280.1	EYA3	2		ENST00000437047.1	CD99	2
ENST00000428280.1	ZNF850	2		ENST00000437047.1	ZNF587	2
ENST00000428280.1	ZNF850	2		ENST00000437047.1	ZNF587	2
ENST00000428280.1	PIAS2	2		ENST00000437047.1	PGPEP1	2
ENST00000428280.1	PIAS2	2		ENST00000437047.1	PGPEP1	2
ENST00000428280.1	PIAS2	2		ENST00000437047.1	PGPEP1	2
ENST00000428280.1	PIAS2	2		ENST00000437047.1	PGPEP1	2
ENST00000428280.1	PIAS2	2		ENST00000437047.1	PGPEP1	2
ENST00000428280.1	TVP23C	2		ENST00000437047.1	DUSP19	2
ENST00000428280.1	CEP104	2		ENST00000437047.1	DUSP19	2
ENST00000428280.1	USP33	2		ENST00000437047.1	DUSP19	2
ENST00000428280.1	USP33	2		ENST00000437047.1	ZNF131	2
ENST00000428280.1	CC2D1B	2		ENST00000437047.1	PEX2	2
ENST00000428280.1	CC2D1B	2		ENST00000437047.1	PEX2	2
ENST00000428280.1	PATJ	2		ENST00000437047.1	PEX2	2
ENST00000428280.1	SLC4A8	2		ENST00000437047.1	PEX2	2
ENST00000428280.1	SLC4A8	2		ENST00000437047.1	NMNAT1	2
ENST00000428280.1	DFFB	2		ENST00000437047.1	NMNAT1	2
ENST00000428280.1	DFFB	2		ENST00000437047.1	SNTB2	2
ENST00000428280.1	DFFB	2		ENST00000437047.1	NF2	2
ENST00000428280.1	DFFB	2		ENST00000437047.1	NF2	2
ENST00000428280.1	APOBEC3D	2		ENST00000437047.1	NF2	2
ENST00000428280.1	ATP6V0A2	2		ENST00000437047.1	NF2	2
ENST00000428280.1	C2orf83	2		ENST00000437047.1	NF2	2
ENST00000428280.1	C2orf83	2		ENST00000437047.1	NF2	2
ENST00000428280.1	TMEM41B	2		ENST00000437047.1	NF2	2
ENST00000428280.1	ATL3	2		ENST00000437047.1	CENPN	2
ENST00000428280.1	ATL3	2		ENST00000437047.1	CENPN	2
ENST00000428280.1	C11orf58	2		ENST00000437047.1	CENPN	2
ENST00000428280.1	CXorf56	2		ENST00000437047.1	GFOD2	2
ENST00000428280.1	CXorf56	2		ENST00000437047.1	PDDC1	2
ENST00000428280.1	CXorf56	2		ENST00000437047.1	PDDC1	2
ENST00000428280.1	TBC1D20	2		ENST00000437047.1	PDDC1	2
ENST00000428280.1	BLOC1S2	2		ENST00000437047.1	PDDC1	2
ENST00000428280.1	BLOC1S2	2		ENST00000437047.1	PDDC1	2
ENST00000428280.1	BLOC1S2	2		ENST00000437047.1	PDDC1	2
ENST00000428280.1	BLOC1S2	2		ENST00000437047.1	PDDC1	2
ENST00000428280.1	BLOC1S2	2		ENST00000437047.1	OLFML2A	2
ENST00000428280.1	BLOC1S2	2		ENST00000437047.1	OLFML2A	2
ENST00000428280.1	GFPT1	2		ENST00000437047.1	ZC3H6	2
ENST00000428280.1	GFPT1	2		ENST00000437047.1	ATP6V0D2	2
ENST00000428280.1	ANKRD42	2		ENST00000437047.1	CPPED1	2
ENST00000428280.1	ANKRD42	2		ENST00000437047.1	CPPED1	2
ENST00000428280.1	SYDE2	2		ENST00000437047.1	METTL21B	2
ENST00000428280.1	DESI1	2		ENST00000437047.1	METTL21B	2
ENST00000428280.1	RAB33B	2		ENST00000437047.1	ZNF814	2
ENST00000431157.2	ZNF587B	2		ENST00000437047.1	ARGFX	2
ENST00000433036.1	MRPS16	2		ENST00000437047.1	GLG1	2
ENST00000433036.1	ZNF286B	2		ENST00000437047.1	GLG1	2
ENST00000433036.1	LOC100506127	2		ENST00000437047.1	GLG1	2
ENST00000433036.1	LY75	2		ENST00000437047.1	C9orf3	2
ENST00000433036.1	TGFBRAP1	2		ENST00000437047.1	TES	2
ENST00000433036.1	TGFBRAP1	2		ENST00000437047.1	TES	2
ENST00000433036.1	MTFMT	2		ENST00000437047.1	MORN4	2
ENST00000433036.1	SLC9A7	2		ENST00000437047.1	MORN4	2
ENST00000433036.1	SLC9A7	2		ENST00000437047.1	C5AR2	2
ENST00000433036.1	ZNF426	2		ENST00000437047.1	KIF3A	2
ENST00000433036.1	ZNF426	2		ENST00000437047.1	KIF3A	2
ENST00000433036.1	ZNF426	2		ENST00000437047.1	KIF3A	2
ENST00000433036.1	ZNF426	2		ENST00000437047.1	CFAP97	2
ENST00000433036.1	SLC15A1	2		ENST00000437047.1	SLC44A1	2
ENST00000433036.1	CNBD2	2		ENST00000437047.1	SLC44A1	2
ENST00000433036.1	C19orf35	2		ENST00000437047.1	SLC24A4	2
ENST00000433036.1	BVES	2		ENST00000437047.1	SLC24A4	2
ENST00000433036.1	BVES	2		ENST00000437047.1	SLC24A4	2
ENST00000433036.1	BVES	2		ENST00000437047.1	NLRC3	2
ENST00000433036.1	ZNF500	2		ENST00000437047.1	ME2	2
ENST00000433036.1	TFDP2	2		ENST00000437047.1	ME2	2
ENST00000433036.1	TFDP2	2		ENST00000437047.1	MPC2	2
ENST00000433036.1	TFDP2	2		ENST00000437047.1	MPC2	2
ENST00000433036.1	TFDP2	2		ENST00000437047.1	SLC11A2	2
ENST00000433036.1	TFDP2	2		ENST00000437047.1	SLC11A2	2
ENST00000433036.1	TFDP2	2		ENST00000437047.1	MICB	2
ENST00000433036.1	NUBP2	2		ENST00000437047.1	MICB	2
ENST00000433036.1	ZNF454	2		ENST00000437047.1	MICB	2
ENST00000433036.1	ZNF454	2		ENST00000437047.1	NUP43	2
ENST00000433036.1	ZNF454	2		ENST00000437047.1	NOL9	2
ENST00000433036.1	ZNF454	2		ENST00000437047.1	SEC63	2
ENST00000433036.1	CR1	2		ENST00000437047.1	SLC6A11	2
ENST00000433036.1	CR1	2		ENST00000437047.1	FIGNL1	2
ENST00000433036.1	CCDC122	2		ENST00000437047.1	FIGNL1	2
ENST00000433036.1	VIPR2	2		ENST00000437047.1	FIGNL1	2
ENST00000433036.1	VIPR2	2		ENST00000437047.1	FIGNL1	2
ENST00000433036.1	VIPR2	2		ENST00000437047.1	FIGNL1	2
ENST00000433036.1	GREB1	2		ENST00000437047.1	FIGNL1	2
ENST00000433036.1	ZNF785	2		ENST00000437047.1	FIGNL1	2
ENST00000433036.1	ZNF793	2		ENST00000437047.1	FIGNL1	2
ENST00000433036.1	BRIP1	2		ENST00000437047.1	FIGNL1	2
ENST00000433036.1	TOR1AIP2	2		ENST00000437047.1	FIGNL1	2
ENST00000433036.1	TOR1AIP2	2		ENST00000437047.1	FIGNL1	2
ENST00000433036.1	SLU7	2		ENST00000437047.1	FIGNL1	2
ENST00000433036.1	PCDHA9	2		ENST00000437047.1	FIGNL1	2
ENST00000433036.1	BCL2L15	2		ENST00000437047.1	FIGNL1	2
ENST00000433036.1	LRRC28	2		ENST00000437047.1	FIGNL1	2
ENST00000433036.1	LRRC28	2		ENST00000437047.1	LONRF2	2
ENST00000433036.1	LRRC28	2		ENST00000437047.1	ABCB5	2
ENST00000433036.1	LRRC28	2		ENST00000437047.1	PFAS	2
ENST00000433036.1	LRRC28	2		ENST00000437047.1	DDX52	2
ENST00000433036.1	LRRC28	2		ENST00000437047.1	DDX52	2
ENST00000433036.1	LRRC28	2		ENST00000437047.1	ICK	2
ENST00000433036.1	LRRC28	2		ENST00000437047.1	ICK	2
ENST00000433036.1	LSM11	2		ENST00000437047.1	ZC3HAV1L	2
ENST00000433036.1	NRXN3	2		ENST00000437047.1	ELP4	2
ENST00000433036.1	NRXN3	2		ENST00000437499.1	CEP170	2
ENST00000433036.1	NRXN3	2		ENST00000437499.1	CEP170	2
ENST00000433036.1	NRXN3	2		ENST00000437499.1	CEP170	2
ENST00000433036.1	NRXN3	2		ENST00000438877.1	MDN1	2
ENST00000433036.1	RRP15	2		ENST00000441539.1	PEX1	2
ENST00000433036.1	ULBP3	2		ENST00000441539.1	PEX1	2
ENST00000433036.1	APPL1	2		ENST00000441539.1	PEX1	2
ENST00000433036.1	NMNAT1	2		ENST00000444729.1	ZNF493	2
ENST00000433036.1	ZNF286A	2		ENST00000444729.1	ZNF493	2
ENST00000433036.1	ZNF286A	2		ENST00000444729.1	XKR9	2
ENST00000433036.1	ZNF286A	2		ENST00000444729.1	XKR9	2
ENST00000433036.1	ZNF286A	2		ENST00000444729.1	XKR9	2
ENST00000433036.1	ZNF286A	2		ENST00000444729.1	XKR9	2
ENST00000433036.1	ZNF286A	2		ENST00000444729.1	SERPINB6	2
ENST00000433036.1	ZNF286A	2		ENST00000444729.1	ASMT	2
ENST00000433036.1	ZNF286A	2		ENST00000444729.1	ASMT	2
ENST00000433036.1	ZNF286A	2		ENST00000444729.1	PARP15	2
ENST00000433036.1	ZNF286A	2		ENST00000444729.1	PARP15	2
ENST00000433036.1	KIAA1210	2		ENST00000444729.1	PARP15	2
ENST00000433036.1	ZBTB8A	2		ENST00000444729.1	PARP15	2
ENST00000433036.1	ZBTB8A	2		ENST00000444729.1	CORIN	2
ENST00000433036.1	ZSCAN22	2		ENST00000444729.1	CORIN	2
ENST00000433036.1	ZSCAN22	2		ENST00000444729.1	OPHN1	2
ENST00000433036.1	ZSCAN22	2		ENST00000444729.1	TSNARE1	2
ENST00000433036.1	ANGPT1	2		ENST00000444729.1	ACBD7	2
ENST00000433036.1	NR4A1	2		ENST00000444729.1	AAK1	2
ENST00000433036.1	MPRIP	2		ENST00000444729.1	SPC25	2
ENST00000433036.1	MPRIP	2		ENST00000444729.1	ODF2L	2
ENST00000433036.1	FBXL20	2		ENST00000444729.1	ODF2L	2
ENST00000433036.1	FBXL20	2		ENST00000444729.1	SLC9A4	2
ENST00000433036.1	UTP11	2		ENST00000454312.1	RTCA	2
ENST00000433036.1	SLC25A32	2		ENST00000462717.1	GANAB	2
ENST00000433036.1	DTD2	2		ENST00000462717.1	GANAB	2
ENST00000433036.1	PDZD8	2		ENST00000462717.1	CASP8	2
ENST00000433036.1	ABCA13	2		ENST00000462717.1	CASP8	2
ENST00000433036.1	AKAP5	2		ENST00000462717.1	CASP8	2
ENST00000433036.1	AMBRA1	2		ENST00000462717.1	CASP8	2
ENST00000433036.1	NSUN4	2		ENST00000462717.1	CASP8	2
ENST00000433036.1	AS3MT	2		ENST00000462717.1	TTC21B	2
ENST00000433036.1	CYP20A1	2		ENST00000462717.1	ST6GAL2	2
ENST00000433036.1	ZNF37A	2		ENST00000462717.1	ST6GAL2	2
ENST00000433036.1	ZNF37A	2		ENST00000462717.1	ST6GAL2	2
ENST00000433036.1	ZNF37A	2		ENST00000462717.1	AP4S1	2
ENST00000433036.1	TBC1D24	2		ENST00000462717.1	AP4S1	2
ENST00000433036.1	TBC1D24	2		ENST00000462717.1	AP4S1	2
ENST00000433036.1	OPRM1	2		ENST00000462717.1	SPC24	2
ENST00000433036.1	OPRM1	2		ENST00000462717.1	SPC24	2
ENST00000433036.1	OPRM1	2		ENST00000462717.1	ZNF426	2
ENST00000433036.1	OPRM1	2		ENST00000462717.1	ZNF426	2
ENST00000433036.1	OPRM1	2		ENST00000462717.1	ZNF426	2
ENST00000433036.1	OPRM1	2		ENST00000462717.1	ZNF426	2
ENST00000433036.1	OPRM1	2		ENST00000462717.1	SIGLEC6	2
ENST00000433036.1	OPRM1	2		ENST00000462717.1	SIGLEC6	2
ENST00000433036.1	PDDC1	2		ENST00000462717.1	SIGLEC6	2
ENST00000433036.1	PDDC1	2		ENST00000462717.1	SIGLEC6	2
ENST00000433036.1	PDDC1	2		ENST00000462717.1	SIGLEC6	2
ENST00000433036.1	PDDC1	2		ENST00000462717.1	SIGLEC6	2
ENST00000433036.1	PDDC1	2		ENST00000462717.1	GPI	2
ENST00000433036.1	PDDC1	2		ENST00000462717.1	GPI	2
ENST00000433036.1	PDDC1	2		ENST00000462717.1	GPI	2
ENST00000433036.1	IRAK3	2		ENST00000462717.1	GPI	2
ENST00000433036.1	IRAK3	2		ENST00000462717.1	GPI	2
ENST00000433036.1	HOOK3	2		ENST00000462717.1	GPI	2
ENST00000433036.1	SKA1	2		ENST00000462717.1	GPI	2
ENST00000433036.1	SKA1	2		ENST00000462717.1	CNBD2	2
ENST00000433036.1	RFT1	2		ENST00000462717.1	HYKK	2
ENST00000433036.1	MCF2L2	2		ENST00000462717.1	C19orf35	2
ENST00000433036.1	ATG10	2		ENST00000462717.1	TNFAIP8L2-SCNM1	2
ENST00000433036.1	LPP	2		ENST00000462717.1	ZNF454	2
ENST00000433036.1	LPP	2		ENST00000462717.1	ZNF454	2
ENST00000433036.1	LPP	2		ENST00000462717.1	ZNF454	2
ENST00000433036.1	POLA2	2		ENST00000462717.1	ZNF454	2
ENST00000433036.1	CDH6	2		ENST00000462717.1	CCDC122	2
ENST00000433036.1	PDE7A	2		ENST00000462717.1	CHP1	2
ENST00000433036.1	PDE7A	2		ENST00000462717.1	VIPR2	2
ENST00000433036.1	TBCCD1	2		ENST00000462717.1	VIPR2	2
ENST00000433036.1	TBCCD1	2		ENST00000462717.1	VIPR2	2
ENST00000433036.1	TBCCD1	2		ENST00000462717.1	CBX5	2
ENST00000433036.1	ZNF543	2		ENST00000462717.1	CBX5	2
ENST00000433036.1	TNFSF15	2		ENST00000462717.1	CBX5	2
ENST00000433036.1	TNFSF15	2		ENST00000462717.1	SBSPON	2
ENST00000433036.1	KIAA0825	2		ENST00000462717.1	KCNN3	2
ENST00000433036.1	LIX1L	2		ENST00000462717.1	KCNN3	2
ENST00000433036.1	IL17RD	2		ENST00000462717.1	KCNN3	2
ENST00000433036.1	IL17RD	2		ENST00000462717.1	TOR1AIP2	2
ENST00000433036.1	TSPYL1	2		ENST00000462717.1	GDPD1	2
ENST00000433036.1	NRIP3	2		ENST00000462717.1	SSBP2	2
ENST00000433036.1	CEBPZOS	2		ENST00000462717.1	SSBP2	2
ENST00000433036.1	CEBPZOS	2		ENST00000462717.1	SSBP2	2
ENST00000433036.1	C1orf229	2		ENST00000462717.1	SSBP2	2
ENST00000433036.1	S1PR2	2		ENST00000462717.1	SSBP2	2
ENST00000433036.1	MBOAT1	2		ENST00000462717.1	SSBP2	2
ENST00000433036.1	ZC3H12D	2		ENST00000462717.1	SSBP2	2
ENST00000433036.1	ALDH6A1	2		ENST00000462717.1	SLU7	2
ENST00000433036.1	ALDH6A1	2		ENST00000462717.1	ZNF2	2
ENST00000433036.1	ALDH6A1	2		ENST00000462717.1	ZNF2	2
ENST00000433036.1	TTC39C	2		ENST00000462717.1	ZNF2	2
ENST00000433036.1	TTC39C	2		ENST00000462717.1	ZNF2	2
ENST00000433036.1	TTC39C	2		ENST00000462717.1	ZNF2	2
ENST00000433036.1	LYZ	2		ENST00000462717.1	UGDH	2
ENST00000433036.1	SERF1B	2		ENST00000462717.1	UGDH	2
ENST00000433036.1	PIGR	2		ENST00000462717.1	UGDH	2
ENST00000433036.1	MAVS	2		ENST00000462717.1	SLC14A2	2
ENST00000433036.1	MAVS	2		ENST00000462717.1	BCL2L15	2
ENST00000433036.1	ZNF124	2		ENST00000462717.1	LRRC28	2
ENST00000433036.1	ZNF124	2		ENST00000462717.1	LRRC28	2
ENST00000433036.1	ZNF124	2		ENST00000462717.1	LRRC28	2
ENST00000433036.1	MREG	2		ENST00000462717.1	LRRC28	2
ENST00000433036.1	SERF1A	2		ENST00000462717.1	LRRC28	2
ENST00000433036.1	INMT	2		ENST00000462717.1	LRRC28	2
ENST00000433036.1	INMT	2		ENST00000462717.1	LRRC28	2
ENST00000433036.1	SMAD9	2		ENST00000462717.1	LRRC28	2
ENST00000433036.1	SMAD9	2		ENST00000462717.1	ZNF816-ZNF321P	2
ENST00000433036.1	CYP4V2	2		ENST00000462717.1	SERPINB9	2
ENST00000433036.1	ARNTL2	2		ENST00000462717.1	C17orf75	2
ENST00000433036.1	ARNTL2	2		ENST00000462717.1	FAM114A1	2
ENST00000433036.1	ARNTL2	2		ENST00000462717.1	FAM114A1	2
ENST00000433036.1	ARNTL2	2		ENST00000462717.1	MFSD4A	2
ENST00000433036.1	ARNTL2	2		ENST00000462717.1	ULBP3	2
ENST00000433036.1	RAB21	2		ENST00000462717.1	APPL1	2
ENST00000433036.1	SLC2A4	2		ENST00000462717.1	ATP13A4	2
ENST00000433036.1	KIF18B	2		ENST00000462717.1	ZNF718	2
ENST00000433036.1	KIF18B	2		ENST00000462717.1	ZNF718	2
ENST00000433036.1	KIAA1324	2		ENST00000462717.1	ZNF718	2
ENST00000433036.1	KIAA1324	2		ENST00000462717.1	NMNAT1	2
ENST00000433036.1	KIAA1324	2		ENST00000462717.1	RBMS2	2
ENST00000433036.1	KIAA1324	2		ENST00000462717.1	ZBTB8A	2
ENST00000433036.1	MPI	2		ENST00000462717.1	ZBTB8A	2
ENST00000433036.1	MPI	2		ENST00000462717.1	ZNF772	2
ENST00000433036.1	MPI	2		ENST00000462717.1	ZNF772	2
ENST00000433036.1	MPI	2		ENST00000462717.1	ZNF772	2
ENST00000433036.1	MPI	2		ENST00000462717.1	PSPH	2
ENST00000433036.1	STK4	2		ENST00000462717.1	ZNF544	2
ENST00000433036.1	TVP23C	2		ENST00000462717.1	ZNF544	2
ENST00000433036.1	PTCHD4	2		ENST00000462717.1	ZNF544	2
ENST00000433036.1	ING5	2		ENST00000462717.1	NR4A1	2
ENST00000433036.1	CEP104	2		ENST00000462717.1	ZNF546	2
ENST00000433036.1	ZNF490	2		ENST00000462717.1	ZNF546	2
ENST00000433036.1	NXN	2		ENST00000462717.1	TMEM120B	2
ENST00000433036.1	NXN	2		ENST00000462717.1	DAND5	2
ENST00000433036.1	IFNLR1	2		ENST00000462717.1	PER2	2
ENST00000433036.1	IFNLR1	2		ENST00000462717.1	FBXL20	2
ENST00000433036.1	IFNLR1	2		ENST00000462717.1	FBXL20	2
ENST00000433036.1	YES1	2		ENST00000462717.1	DTX3L	2
ENST00000433036.1	FOXK1	2		ENST00000462717.1	MPIG6B	2
ENST00000433036.1	CYB5R3	2		ENST00000462717.1	MPIG6B	2
ENST00000433036.1	CYB5R3	2		ENST00000462717.1	MPIG6B	2
ENST00000433036.1	CYB5R3	2		ENST00000462717.1	MPIG6B	2
ENST00000433036.1	CYB5R3	2		ENST00000462717.1	MPIG6B	2
ENST00000433036.1	CYB5R3	2		ENST00000462717.1	MPIG6B	2
ENST00000433036.1	SLC35F1	2		ENST00000462717.1	SCNM1	2
ENST00000433036.1	CHST5	2		ENST00000462717.1	SCNM1	2
ENST00000433036.1	LLGL1	2		ENST00000462717.1	AKAP5	2
ENST00000433036.1	ATL2	2		ENST00000462717.1	AS3MT	2
ENST00000433036.1	ATL2	2		ENST00000462717.1	MS4A10	2
ENST00000433036.1	ATL2	2		ENST00000462717.1	CHMP1B	2
ENST00000433036.1	ATL2	2		ENST00000462717.1	SPACA9	2
ENST00000433036.1	ATL2	2		ENST00000462717.1	SPACA9	2
ENST00000433036.1	ATL2	2		ENST00000462717.1	TRAF3IP1	2
ENST00000433036.1	ATL2	2		ENST00000462717.1	TRAF3IP1	2
ENST00000433036.1	ATL2	2		ENST00000462717.1	MEFV	2
ENST00000433036.1	ATL2	2		ENST00000462717.1	MEFV	2
ENST00000433036.1	ATL2	2		ENST00000462717.1	PEX13	2
ENST00000433036.1	METTL8	2		ENST00000462717.1	OPRM1	2
ENST00000433036.1	METTL8	2		ENST00000462717.1	OPRM1	2
ENST00000433036.1	METTL8	2		ENST00000462717.1	OPRM1	2
ENST00000433036.1	METTL8	2		ENST00000462717.1	OPRM1	2
ENST00000433036.1	METTL8	2		ENST00000462717.1	OPRM1	2
ENST00000433036.1	METTL8	2		ENST00000462717.1	OPRM1	2
ENST00000433036.1	METTL8	2		ENST00000462717.1	OPRM1	2
ENST00000433036.1	METTL8	2		ENST00000462717.1	OPRM1	2
ENST00000433036.1	METTL8	2		ENST00000462717.1	AGMAT	2
ENST00000433036.1	METTL8	2		ENST00000462717.1	IRAK3	2
ENST00000433036.1	PLEKHG2	2		ENST00000462717.1	IRAK3	2
ENST00000433036.1	NOL9	2		ENST00000462717.1	TTC26	2
ENST00000433036.1	APOBEC3D	2		ENST00000462717.1	TTC26	2
ENST00000433036.1	ASB6	2		ENST00000462717.1	TTC26	2
ENST00000433036.1	ASB6	2		ENST00000462717.1	TTC26	2
ENST00000433036.1	ASB6	2		ENST00000462717.1	TTC26	2
ENST00000433036.1	ZSWIM1	2		ENST00000462717.1	TTC26	2
ENST00000433036.1	AKIP1	2		ENST00000462717.1	TTC26	2
ENST00000433036.1	AKIP1	2		ENST00000462717.1	TTC26	2
ENST00000433036.1	AKIP1	2		ENST00000462717.1	RFT1	2
ENST00000433036.1	AKIP1	2		ENST00000462717.1	MCTS1	2
ENST00000433036.1	MALL	2		ENST00000462717.1	MCTS1	2
ENST00000433036.1	FANCF	2		ENST00000462717.1	RHOF	2
ENST00000433036.1	TMEM41B	2		ENST00000462717.1	ZNF543	2
ENST00000433036.1	ATL3	2		ENST00000462717.1	JAK3	2
ENST00000433036.1	ATL3	2		ENST00000462717.1	DTWD2	2
ENST00000433036.1	TMEM170A	2		ENST00000462717.1	DTWD2	2
ENST00000433036.1	TMEM170A	2		ENST00000462717.1	GPR83	2
ENST00000433036.1	TMEM170A	2		ENST00000462717.1	GPR83	2
ENST00000433036.1	TMEM170A	2		ENST00000462717.1	TSPYL1	2
ENST00000433036.1	HECA	2		ENST00000462717.1	NRIP3	2
ENST00000433036.1	UPK3BL	2		ENST00000462717.1	VSIG1	2
ENST00000433036.1	KIAA1456	2		ENST00000462717.1	VSIG1	2
ENST00000433036.1	KIAA1456	2		ENST00000462717.1	PPIL6	2
ENST00000433036.1	RBM43	2		ENST00000462717.1	PPIL6	2
ENST00000433036.1	ADAMTS17	2		ENST00000462717.1	PPIL6	2
ENST00000433036.1	SLC25A45	2		ENST00000462717.1	PPIL6	2
ENST00000433036.1	SLC25A45	2		ENST00000462717.1	STMN1	2
ENST00000433036.1	SLC25A45	2		ENST00000462717.1	MBOAT1	2
ENST00000433036.1	SLC25A45	2		ENST00000462717.1	QPCTL	2
ENST00000433036.1	SLC25A45	2		ENST00000462717.1	QPCTL	2
ENST00000433036.1	TAPBP	2		ENST00000462717.1	ARHGAP11A	2
ENST00000433036.1	TAPBP	2		ENST00000462717.1	ARHGAP11A	2
ENST00000434733.1	STEAP4	2		ENST00000462717.1	ARHGAP11A	2
ENST00000434733.1	STEAP4	2		ENST00000462717.1	LYZ	2
ENST00000434733.1	STEAP4	2		ENST00000462717.1	PIGR	2
ENST00000439072.1	ALPPL2	2		ENST00000462717.1	ENPP1	2
ENST00000439072.1	ALPP	2		ENST00000462717.1	TRAF3IP2	2
ENST00000439072.1	ALPI	2		ENST00000462717.1	TRAF3IP2	2
ENST00000444868.2	GPR161	2		ENST00000462717.1	TRAF3IP2	2
ENST00000444868.2	GPR161	2		ENST00000462717.1	BPNT1	2
ENST00000444868.2	GPR161	2		ENST00000462717.1	BPNT1	2
ENST00000444868.2	GPR161	2		ENST00000462717.1	BPNT1	2
ENST00000444868.2	GPR161	2		ENST00000462717.1	BPNT1	2
ENST00000444868.2	GPR161	2		ENST00000462717.1	SMIM17	2
ENST00000444868.2	GPR161	2		ENST00000462717.1	SMAD2	2
ENST00000444868.2	CCDC142	2		ENST00000462717.1	SMAD2	2
ENST00000444868.2	B3GNT6	2		ENST00000462717.1	SMAD2	2
ENST00000444868.2	PLIN3	2		ENST00000462717.1	SERINC3	2
ENST00000444868.2	PLIN3	2		ENST00000462717.1	NR6A1	2
ENST00000444868.2	PLIN3	2		ENST00000462717.1	NR6A1	2
ENST00000444868.2	CHRNA5	2		ENST00000462717.1	NR6A1	2
ENST00000444868.2	CHRNA5	2		ENST00000462717.1	ZNF780B	2
ENST00000444868.2	CCDC170	2		ENST00000462717.1	RAB22A	2
ENST00000444868.2	GNAL	2		ENST00000462717.1	RAB21	2
ENST00000444868.2	GNAL	2		ENST00000462717.1	PHYHD1	2
ENST00000444868.2	GNAL	2		ENST00000462717.1	PHYHD1	2
ENST00000444868.2	GNAL	2		ENST00000462717.1	RAB11A	2
ENST00000444868.2	COX18	2		ENST00000462717.1	RAB11A	2
ENST00000444868.2	COX18	2		ENST00000462717.1	KIF18B	2
ENST00000444868.2	COX18	2		ENST00000462717.1	KIF18B	2
ENST00000444868.2	COX18	2		ENST00000462717.1	MPI	2
ENST00000444868.2	SPIB	2		ENST00000462717.1	MPI	2
ENST00000444868.2	SPIB	2		ENST00000462717.1	MPI	2
ENST00000444868.2	SPIB	2		ENST00000462717.1	MPI	2
ENST00000444868.2	SPIB	2		ENST00000462717.1	MPI	2
ENST00000444868.2	C2orf49	2		ENST00000462717.1	SLC24A4	2
ENST00000444868.2	C2orf49	2		ENST00000462717.1	SLC24A4	2
ENST00000444868.2	NLRP12	2		ENST00000462717.1	SLC24A4	2
ENST00000444868.2	NLRP12	2		ENST00000462717.1	CYP51A1	2
ENST00000444868.2	NLRP12	2		ENST00000462717.1	CYP51A1	2
ENST00000444868.2	ORAI2	2		ENST00000462717.1	ZNF805	2
ENST00000444868.2	ORAI2	2		ENST00000462717.1	ZNF805	2
ENST00000444868.2	ORAI2	2		ENST00000462717.1	GLB1L3	2
ENST00000444868.2	ORAI2	2		ENST00000462717.1	STK4	2
ENST00000444868.2	DNPEP	2		ENST00000462717.1	TVP23C	2
ENST00000444868.2	DNPEP	2		ENST00000462717.1	PTCHD4	2
ENST00000444868.2	DNPEP	2		ENST00000462717.1	ING5	2
ENST00000444868.2	DNPEP	2		ENST00000462717.1	CASP2	2
ENST00000444868.2	DNPEP	2		ENST00000462717.1	CASP2	2
ENST00000444868.2	DNPEP	2		ENST00000462717.1	CASP2	2
ENST00000444868.2	DNPEP	2		ENST00000462717.1	NOCT	2
ENST00000444868.2	ZDHHC15	2		ENST00000462717.1	PEX26	2
ENST00000444868.2	ZDHHC15	2		ENST00000462717.1	PEX26	2
ENST00000444868.2	CD99	2		ENST00000462717.1	PEX26	2
ENST00000444868.2	LRP10	2		ENST00000462717.1	PXMP4	2
ENST00000444868.2	LRP10	2		ENST00000462717.1	PXMP4	2
ENST00000444868.2	BACE2	2		ENST00000462717.1	RAB2B	2
ENST00000444868.2	BACE2	2		ENST00000462717.1	RAB2B	2
ENST00000444868.2	BACE2	2		ENST00000462717.1	FOXK1	2
ENST00000444868.2	NOM1	2		ENST00000462717.1	CYB5R3	2
ENST00000444868.2	LRRFIP1	2		ENST00000462717.1	CYB5R3	2
ENST00000444868.2	LRRFIP1	2		ENST00000462717.1	CYB5R3	2
ENST00000444868.2	LRRFIP1	2		ENST00000462717.1	CYB5R3	2
ENST00000444868.2	RSPH3	2		ENST00000462717.1	CYB5R3	2
ENST00000444868.2	RSPH3	2		ENST00000462717.1	SLC35F1	2
ENST00000444868.2	ICA1L	2		ENST00000462717.1	CHST5	2
ENST00000444868.2	ICA1L	2		ENST00000462717.1	NOL9	2
ENST00000444868.2	ICA1L	2		ENST00000462717.1	SCIMP	2
ENST00000444868.2	CLUAP1	2		ENST00000462717.1	AFMID	2
ENST00000444868.2	CLUAP1	2		ENST00000462717.1	AFMID	2
ENST00000444868.2	CLUAP1	2		ENST00000462717.1	ZSWIM1	2
ENST00000444868.2	GOLGA6L6	2		ENST00000462717.1	DCAF16	2
ENST00000444868.2	CNNM1	2		ENST00000462717.1	DCAF16	2
ENST00000444868.2	CNNM1	2		ENST00000462717.1	DCAF16	2
ENST00000444868.2	CNNM1	2		ENST00000462717.1	DCAF16	2
ENST00000444868.2	CNNM1	2		ENST00000462717.1	DCAF16	2
ENST00000444868.2	GTPBP10	2		ENST00000462717.1	DCAF16	2
ENST00000444868.2	GTPBP10	2		ENST00000462717.1	TMEM170A	2
ENST00000444868.2	RAB15	2		ENST00000462717.1	TMEM170A	2
ENST00000444868.2	DPP9	2		ENST00000462717.1	TMEM170A	2
ENST00000444868.2	DBT	2		ENST00000462717.1	TMEM170A	2
ENST00000444868.2	ATM	2		ENST00000462717.1	NUAK2	2
ENST00000444868.2	NMNAT1	2		ENST00000462717.1	HCAR1	2
ENST00000444868.2	NMNAT1	2		ENST00000462717.1	GK5	2
ENST00000444868.2	ZBTB8A	2		ENST00000462717.1	TRAPPC2	2
ENST00000444868.2	ZBTB8A	2		ENST00000462717.1	TRAPPC2	2
ENST00000444868.2	CXorf38	2		ENST00000462717.1	TRAPPC2	2
ENST00000444868.2	TLR7	2		ENST00000462717.1	CBFA2T2	2
ENST00000444868.2	GLTP	2		ENST00000462717.1	CBFA2T2	2
ENST00000444868.2	TAF8	2		ENST00000462717.1	CBFA2T2	2
ENST00000444868.2	PDE4C	2		ENST00000495318.1	RARRES1	2
ENST00000444868.2	PDE4C	2		ENST00000495318.1	RARRES1	2
ENST00000444868.2	PDE4C	2		ENST00000504658.1	GBP6	2
ENST00000444868.2	PDE4C	2		ENST00000504658.1	GBP6	2
ENST00000444868.2	STAT3	2		ENST00000504658.1	TATDN3	2
ENST00000444868.2	STAT3	2		ENST00000504658.1	TATDN3	2
ENST00000444868.2	STAT3	2		ENST00000504658.1	TATDN3	2
ENST00000444868.2	CYB5D2	2		ENST00000504658.1	TATDN3	2
ENST00000444868.2	FADS1	2		ENST00000504658.1	TATDN3	2
ENST00000444868.2	DNAJC22	2		ENST00000504658.1	NOP14	2
ENST00000444868.2	DNAJC22	2		ENST00000504658.1	LY75	2
ENST00000444868.2	GNE	2		ENST00000504658.1	STIL	2
ENST00000444868.2	GNE	2		ENST00000504658.1	STIL	2
ENST00000444868.2	GNE	2		ENST00000504658.1	STIL	2
ENST00000444868.2	GNE	2		ENST00000504658.1	STIL	2
ENST00000444868.2	GNE	2		ENST00000504658.1	STIL	2
ENST00000444868.2	SLC44A4	2		ENST00000504658.1	STIL	2
ENST00000444868.2	SLC44A4	2		ENST00000504658.1	CA5B	2
ENST00000444868.2	SLC44A4	2		ENST00000504658.1	NT5DC3	2
ENST00000444868.2	MAP3K9	2		ENST00000504658.1	ZFP30	2
ENST00000444868.2	MAP3K9	2		ENST00000504658.1	ZFP30	2
ENST00000444868.2	MAP3K9	2		ENST00000504658.1	ZFP30	2
ENST00000444868.2	MAP3K9	2		ENST00000504658.1	ZFP30	2
ENST00000444868.2	CLSPN	2		ENST00000504658.1	ZFP30	2
ENST00000444868.2	CYP20A1	2		ENST00000504658.1	ZFP30	2
ENST00000444868.2	BRDT	2		ENST00000504658.1	ZFP30	2
ENST00000444868.2	SYNRG	2		ENST00000504658.1	ZNF765	2
ENST00000444868.2	SYNRG	2		ENST00000504658.1	ZNF709	2
ENST00000444868.2	SYNRG	2		ENST00000504658.1	ZNF500	2
ENST00000444868.2	SYNRG	2		ENST00000504658.1	ANAPC16	2
ENST00000444868.2	SYNRG	2		ENST00000504658.1	ATP6V1A	2
ENST00000444868.2	SYNRG	2		ENST00000504658.1	SCUBE3	2
ENST00000444868.2	SYNRG	2		ENST00000504658.1	SCUBE3	2
ENST00000444868.2	EPB41L4A	2		ENST00000504658.1	MTF1	2
ENST00000444868.2	SGK3	2		ENST00000504658.1	ORAI2	2
ENST00000444868.2	SGK3	2		ENST00000504658.1	ORAI2	2
ENST00000444868.2	SGK3	2		ENST00000504658.1	ORAI2	2
ENST00000444868.2	C15orf57	2		ENST00000504658.1	ORAI2	2
ENST00000444868.2	UTP23	2		ENST00000504658.1	USP4	2
ENST00000444868.2	ELMOD1	2		ENST00000504658.1	PACS2	2
ENST00000444868.2	ELMOD1	2		ENST00000504658.1	PACS2	2
ENST00000444868.2	ELMOD1	2		ENST00000504658.1	PACS2	2
ENST00000444868.2	RPS6KA3	2		ENST00000504658.1	GSTCD	2
ENST00000444868.2	NMT2	2		ENST00000504658.1	GSTCD	2
ENST00000444868.2	NMT2	2		ENST00000504658.1	IRGQ	2
ENST00000444868.2	FBXL13	2		ENST00000504658.1	JOSD1	2
ENST00000444868.2	FBXL13	2		ENST00000504658.1	EIF5A2	2
ENST00000444868.2	FBXL13	2		ENST00000504658.1	TNFRSF10B	2
ENST00000444868.2	SLC7A14	2		ENST00000504658.1	TNFRSF10B	2
ENST00000444868.2	TM7SF3	2		ENST00000504658.1	EEF2K	2
ENST00000444868.2	RPL7L1	2		ENST00000504658.1	LMX1B	2
ENST00000444868.2	DSTYK	2		ENST00000504658.1	LMX1B	2
ENST00000444868.2	DSTYK	2		ENST00000504658.1	LMX1B	2
ENST00000444868.2	BHMT2	2		ENST00000504658.1	L2HGDH	2
ENST00000444868.2	BHMT2	2		ENST00000504658.1	NMNAT1	2
ENST00000444868.2	VPS53	2		ENST00000504658.1	NMNAT1	2
ENST00000444868.2	IL17RD	2		ENST00000504658.1	ZNF544	2
ENST00000444868.2	IL17RD	2		ENST00000504658.1	ZNF544	2
ENST00000444868.2	OPA3	2		ENST00000504658.1	ZNF544	2
ENST00000444868.2	MIGA1	2		ENST00000504658.1	PAQR7	2
ENST00000444868.2	MIGA1	2		ENST00000504658.1	ATF7IP	2
ENST00000444868.2	C8orf44-SGK3	2		ENST00000504658.1	ATF7IP	2
ENST00000444868.2	SERINC5	2		ENST00000504658.1	ATF7IP	2
ENST00000444868.2	SSH1	2		ENST00000504658.1	TMEM120B	2
ENST00000444868.2	FOXO3	2		ENST00000504658.1	SLC5A5	2
ENST00000444868.2	FOXO3	2		ENST00000504658.1	AIFM1	2
ENST00000444868.2	ARHGEF39	2		ENST00000504658.1	FBXL20	2
ENST00000444868.2	CPM	2		ENST00000504658.1	FBXL20	2
ENST00000444868.2	CPM	2		ENST00000504658.1	CNNM3	2
ENST00000444868.2	CPM	2		ENST00000504658.1	CNNM3	2
ENST00000444868.2	UNKL	2		ENST00000504658.1	MLANA	2
ENST00000444868.2	UNKL	2		ENST00000504658.1	CYP20A1	2
ENST00000444868.2	UNKL	2		ENST00000504658.1	C4orf26	2
ENST00000444868.2	NME6	2		ENST00000504658.1	C4orf26	2
ENST00000444868.2	NME6	2		ENST00000504658.1	C4orf26	2
ENST00000444868.2	NME6	2		ENST00000504658.1	CPT1A	2
ENST00000444868.2	NME6	2		ENST00000504658.1	OCLN	2
ENST00000444868.2	NME6	2		ENST00000504658.1	OCLN	2
ENST00000444868.2	NME6	2		ENST00000504658.1	OCLN	2
ENST00000444868.2	NME6	2		ENST00000504658.1	ZNF747	2
ENST00000444868.2	NME6	2		ENST00000504658.1	ZNF747	2
ENST00000444868.2	NME6	2		ENST00000504658.1	ZNF747	2
ENST00000444868.2	XIAP	2		ENST00000504658.1	ZNF747	2
ENST00000444868.2	XIAP	2		ENST00000504658.1	NDRG3	2
ENST00000444868.2	MDM4	2		ENST00000504658.1	NDRG3	2
ENST00000444868.2	MDM4	2		ENST00000504658.1	PLGLB2	2
ENST00000444868.2	MDM4	2		ENST00000504658.1	LZIC	2
ENST00000444868.2	MDM4	2		ENST00000504658.1	LZIC	2
ENST00000444868.2	MDM4	2		ENST00000504658.1	LZIC	2
ENST00000444868.2	MDM4	2		ENST00000504658.1	LZIC	2
ENST00000444868.2	MDM4	2		ENST00000504658.1	EIF2S3	2
ENST00000444868.2	ZNF841	2		ENST00000504658.1	ZNF714	2
ENST00000444868.2	ZNF841	2		ENST00000504658.1	STAT2	2
ENST00000444868.2	IKZF3	2		ENST00000504658.1	STAT2	2
ENST00000444868.2	IKZF3	2		ENST00000504658.1	SLC25A53	2
ENST00000444868.2	IKZF3	2		ENST00000504658.1	SPECC1	2
ENST00000444868.2	IKZF3	2		ENST00000504658.1	SPECC1	2
ENST00000444868.2	IKZF3	2		ENST00000504658.1	SPECC1	2
ENST00000444868.2	IKZF3	2		ENST00000504658.1	PDXK	2
ENST00000444868.2	IKZF3	2		ENST00000504658.1	PDXK	2
ENST00000444868.2	IKZF3	2		ENST00000504658.1	GNL3L	2
ENST00000444868.2	IKZF3	2		ENST00000504658.1	GNL3L	2
ENST00000444868.2	IKZF3	2		ENST00000504658.1	CCNDBP1	2
ENST00000444868.2	IKZF3	2		ENST00000504658.1	SIRT5	2
ENST00000444868.2	IKZF3	2		ENST00000504658.1	SIRT5	2
ENST00000444868.2	IKZF3	2		ENST00000504658.1	SIRT5	2
ENST00000444868.2	IKZF3	2		ENST00000504658.1	SPAST	2
ENST00000444868.2	IKZF3	2		ENST00000504658.1	SPAST	2
ENST00000444868.2	IKZF3	2		ENST00000504658.1	AP4E1	2
ENST00000444868.2	GRTP1	2		ENST00000504658.1	AP4E1	2
ENST00000444868.2	ARL17A	2		ENST00000504658.1	FITM2	2
ENST00000444868.2	NUDC	2		ENST00000504658.1	GABRR2	2
ENST00000444868.2	TLCD2	2		ENST00000504658.1	HIF3A	2
ENST00000444868.2	PLEKHA5	2		ENST00000504658.1	HIF3A	2
ENST00000444868.2	LRRC58	2		ENST00000504658.1	HIF3A	2
ENST00000444868.2	GOLGA6L1	2		ENST00000504658.1	WAC	2
ENST00000444868.2	CYCS	2		ENST00000504658.1	WAC	2
ENST00000444868.2	AICDA	2		ENST00000504658.1	WAC	2
ENST00000444868.2	AICDA	2		ENST00000504658.1	SLC36A2	2
ENST00000444868.2	CCAR1	2		ENST00000504658.1	RNF207	2
ENST00000444868.2	CCAR1	2		ENST00000504658.1	GAS2L3	2
ENST00000444868.2	CCAR1	2		ENST00000504658.1	GAS2L3	2
ENST00000444868.2	ABHD2	2		ENST00000504658.1	GAS2L3	2
ENST00000444868.2	ABHD2	2		ENST00000504658.1	PPEF2	2
ENST00000444868.2	DSG2	2		ENST00000504658.1	ALDH6A1	2
ENST00000444868.2	KCMF1	2		ENST00000504658.1	ALDH6A1	2
ENST00000444868.2	TMEM56	2		ENST00000504658.1	ALDH6A1	2
ENST00000444868.2	TMEM56	2		ENST00000504658.1	KPNA4	2
ENST00000444868.2	CAMK1D	2		ENST00000504658.1	EVI5	2
ENST00000444868.2	PIAS2	2		ENST00000504658.1	EVI5	2
ENST00000444868.2	PIAS2	2		ENST00000504658.1	MDM4	2
ENST00000444868.2	PIAS2	2		ENST00000504658.1	MDM4	2
ENST00000444868.2	PIAS2	2		ENST00000504658.1	MDM4	2
ENST00000444868.2	PIAS2	2		ENST00000504658.1	MDM4	2
ENST00000444868.2	OGDH	2		ENST00000504658.1	MDM4	2
ENST00000444868.2	SCAI	2		ENST00000504658.1	MDM4	2
ENST00000444868.2	SCAI	2		ENST00000504658.1	MDM4	2
ENST00000444868.2	MFSD11	2		ENST00000504658.1	ZNF566	2
ENST00000444868.2	MFSD11	2		ENST00000504658.1	ZNF566	2
ENST00000444868.2	MFSD11	2		ENST00000504658.1	ZNF566	2
ENST00000444868.2	MFSD11	2		ENST00000504658.1	ZNF566	2
ENST00000444868.2	MFSD11	2		ENST00000504658.1	ZNF566	2
ENST00000444868.2	MFSD11	2		ENST00000504658.1	LAMB4	2
ENST00000444868.2	MFSD11	2		ENST00000504658.1	PHLDA1	2
ENST00000444868.2	FGFR2	2		ENST00000504658.1	HDAC9	2
ENST00000444868.2	FGFR2	2		ENST00000504658.1	HDAC9	2
ENST00000444868.2	PXMP4	2		ENST00000504658.1	HDAC9	2
ENST00000444868.2	PXMP4	2		ENST00000504658.1	HDAC9	2
ENST00000444868.2	LRRC2	2		ENST00000504658.1	HDAC9	2
ENST00000444868.2	PDE6A	2		ENST00000504658.1	DENND6A	2
ENST00000444868.2	RUBCN	2		ENST00000504658.1	TRPM6	2
ENST00000444868.2	RUBCN	2		ENST00000504658.1	TRPM6	2
ENST00000444868.2	RUBCN	2		ENST00000504658.1	TRPM6	2
ENST00000444868.2	FBXL18	2		ENST00000504658.1	LRTOMT	2
ENST00000444868.2	PCDHB9	2		ENST00000504658.1	LRTOMT	2
ENST00000444868.2	GOLGA2	2		ENST00000504658.1	LRTOMT	2
ENST00000444868.2	TMEM192	2		ENST00000504658.1	LRTOMT	2
ENST00000444868.2	GCLM	2		ENST00000504658.1	LOC100129940	2
ENST00000444868.2	GCLM	2		ENST00000504658.1	GNB4	2
ENST00000444868.2	TRAM2	2		ENST00000504658.1	SERPINB1	2
ENST00000444868.2	DIS3	2		ENST00000504658.1	PHACTR4	2
ENST00000444868.2	DIS3	2		ENST00000504658.1	PHACTR4	2
ENST00000444868.2	DIS3	2		ENST00000504658.1	NLRC3	2
ENST00000444868.2	DIS3	2		ENST00000504658.1	ZNF805	2
ENST00000444868.2	PIK3C2A	2		ENST00000504658.1	ZNF805	2
ENST00000444868.2	PIK3C2A	2		ENST00000504658.1	ZSCAN29	2
ENST00000444868.2	PIK3C2A	2		ENST00000504658.1	IFNAR1	2
ENST00000444868.2	ERVV-1	2		ENST00000504658.1	ZNF490	2
ENST00000444868.2	KIAA1456	2		ENST00000504658.1	NXN	2
ENST00000444868.2	KIAA1456	2		ENST00000504658.1	NXN	2
ENST00000444868.2	GFPT1	2		ENST00000504658.1	SCAI	2
ENST00000444868.2	GFPT1	2		ENST00000504658.1	SCAI	2
ENST00000444868.2	SLC31A1	2		ENST00000504658.1	SPRYD7	2
ENST00000444868.2	MS4A2	2		ENST00000504658.1	SPRYD7	2
ENST00000444868.2	MS4A2	2		ENST00000504658.1	PXMP4	2
ENST00000444868.2	DESI1	2		ENST00000504658.1	PXMP4	2
ENST00000444868.2	ZNF430	2		ENST00000504658.1	CC2D1B	2
ENST00000444868.2	ZNF430	2		ENST00000504658.1	CC2D1B	2
ENST00000446754.2	CTSC	2		ENST00000504658.1	DCDC5	2
ENST00000446754.2	CTSC	2		ENST00000504658.1	PLGLB1	2
ENST00000446754.2	ORC4	2		ENST00000504658.1	EMC2	2
ENST00000446754.2	ORC4	2		ENST00000504658.1	EMC2	2
ENST00000446754.2	ORC4	2		ENST00000504658.1	EMC2	2
ENST00000446754.2	ORC4	2		ENST00000504658.1	PKNOX1	2
ENST00000446754.2	ORC4	2		ENST00000504658.1	PKNOX1	2
ENST00000446754.2	ORC4	2		ENST00000504658.1	PKNOX1	2
ENST00000448256.1	POU5F1	2		ENST00000504658.1	WNT9B	2
ENST00000448256.1	POU5F1	2		ENST00000504658.1	NICN1	2
ENST00000448256.1	POU5F1	2		ENST00000504658.1	APOBEC3D	2
ENST00000448256.1	C8orf86	2		ENST00000504658.1	EMP2	2
ENST00000448256.1	C8orf86	2		ENST00000504658.1	SAR1B	2
ENST00000448256.1	DCUN1D2	2		ENST00000504658.1	SAR1B	2
ENST00000448256.1	RPL17-C18orf32	2		ENST00000504658.1	CPA4	2
ENST00000448256.1	RPL17-C18orf32	2		ENST00000504658.1	CPA4	2
ENST00000448256.1	LOC100506127	2		ENST00000504658.1	CGNL1	2
ENST00000448256.1	LOC100506127	2		ENST00000504658.1	CGNL1	2
ENST00000448256.1	LOC100506127	2		ENST00000504658.1	SPN	2
ENST00000448256.1	AP3M1	2		ENST00000504658.1	SPN	2
ENST00000448256.1	AP3M1	2		ENST00000504658.1	POLR1A	2
ENST00000448256.1	AP3M1	2		ENST00000504658.1	NUAK2	2
ENST00000448256.1	AP3M1	2		ENST00000504658.1	NUDCD2	2
ENST00000448256.1	AP3M1	2		ENST00000504658.1	NUDCD2	2
ENST00000448256.1	DOPEY2	2		ENST00000504658.1	MPHOSPH8	2
ENST00000448256.1	DOPEY2	2		ENST00000504658.1	SELENON	2
ENST00000448256.1	SLC25A15	2		ENST00000504658.1	SELENON	2
ENST00000448256.1	ZFP82	2		ENST00000504658.1	PDSS2	2
ENST00000448256.1	ZFP82	2		ENST00000504658.1	HP1BP3	2
ENST00000448256.1	HEATR5A	2		ENST00000508766.1	KIAA0408	2
ENST00000448256.1	ZNF264	2		ENST00000508766.1	SEMA6A	2
ENST00000448256.1	TMEM106A	2		ENST00000508766.1	SEMA6A	2
ENST00000448256.1	TMEM106A	2		ENST00000508766.1	KIF6	2
ENST00000448256.1	TMEM106A	2		ENST00000508766.1	KIF6	2
ENST00000448256.1	TMEM106A	2		ENST00000508766.1	KIF6	2
ENST00000448256.1	KLB	2		ENST00000508766.1	KIF6	2
ENST00000448256.1	ZNF154	2		ENST00000508766.1	PAMR1	2
ENST00000448256.1	CREB1	2		ENST00000508766.1	SOGA3	2
ENST00000448256.1	CREB1	2		ENST00000508766.1	FAM26E	2
ENST00000448256.1	METTL6	2		ENST00000508878.1	ANKRD62	2
ENST00000448256.1	METTL6	2		ENST00000508878.1	LRAT	2
ENST00000448256.1	METTL6	2		ENST00000508878.1	LRAT	2
ENST00000448256.1	METTL6	2		ENST00000508878.1	LDLR	2
ENST00000448256.1	PDLIM5	2		ENST00000508878.1	LDLR	2
ENST00000448256.1	PDLIM5	2		ENST00000508878.1	LDLR	2
ENST00000448256.1	PDLIM5	2		ENST00000508878.1	LDLR	2
ENST00000448256.1	PDLIM5	2		ENST00000508878.1	LDLR	2
ENST00000448256.1	PDLIM5	2		ENST00000508878.1	AK3	2
ENST00000448256.1	PCSK5	2		ENST00000508878.1	AK3	2
ENST00000448256.1	PRR11	2		ENST00000508878.1	AK3	2
ENST00000448256.1	C17orf77	2		ENST00000508878.1	AK3	2
ENST00000448256.1	C17orf77	2		ENST00000508878.1	AK3	2
ENST00000448256.1	SPTLC1	2		ENST00000508878.1	ZNF426	2
ENST00000448256.1	KCNN3	2		ENST00000508878.1	ZNF426	2
ENST00000448256.1	KCNN3	2		ENST00000508878.1	ZNF426	2
ENST00000448256.1	KCNN3	2		ENST00000508878.1	ZNF426	2
ENST00000448256.1	ZNF665	2		ENST00000508878.1	TNFAIP8L1	2
ENST00000448256.1	NDUFAF7	2		ENST00000508878.1	TNFAIP8L1	2
ENST00000448256.1	NDUFAF7	2		ENST00000508878.1	NEK8	2
ENST00000448256.1	IRGQ	2		ENST00000508878.1	DDOST	2
ENST00000448256.1	RBSN	2		ENST00000508878.1	TONSL	2
ENST00000448256.1	RBSN	2		ENST00000508878.1	CCDC30	2
ENST00000448256.1	SSBP2	2		ENST00000508878.1	BRIP1	2
ENST00000448256.1	SSBP2	2		ENST00000508878.1	RNF157	2
ENST00000448256.1	SSBP2	2		ENST00000508878.1	RNF157	2
ENST00000448256.1	SSBP2	2		ENST00000508878.1	FSD2	2
ENST00000448256.1	SSBP2	2		ENST00000508878.1	FSD2	2
ENST00000448256.1	SSBP2	2		ENST00000508878.1	FSD2	2
ENST00000448256.1	SSBP2	2		ENST00000508878.1	BCDIN3D	2
ENST00000448256.1	GPATCH11	2		ENST00000508878.1	PNO1	2
ENST00000448256.1	GPATCH11	2		ENST00000508878.1	PLEKHB2	2
ENST00000448256.1	GPATCH11	2		ENST00000508878.1	PLEKHB2	2
ENST00000448256.1	TADA2B	2		ENST00000508878.1	PLEKHB2	2
ENST00000448256.1	C7orf65	2		ENST00000508878.1	PLEKHB2	2
ENST00000448256.1	UGGT1	2		ENST00000508878.1	PLEKHB2	2
ENST00000448256.1	ZNFX1	2		ENST00000508878.1	PLEKHB2	2
ENST00000448256.1	SGSM1	2		ENST00000508878.1	PLEKHB2	2
ENST00000448256.1	SGSM1	2		ENST00000508878.1	PLEKHB2	2
ENST00000448256.1	SGSM1	2		ENST00000508878.1	PLEKHB2	2
ENST00000448256.1	SGSM1	2		ENST00000508878.1	PLEKHB2	2
ENST00000448256.1	C1RL	2		ENST00000508878.1	PLEKHB2	2
ENST00000448256.1	C1RL	2		ENST00000508878.1	PLEKHB2	2
ENST00000448256.1	C1RL	2		ENST00000508878.1	PLEKHB2	2
ENST00000448256.1	NMNAT1	2		ENST00000508878.1	SLC14A2	2
ENST00000448256.1	NMNAT1	2		ENST00000508878.1	SLC14A2	2
ENST00000448256.1	TLR7	2		ENST00000508878.1	SLC28A2	2
ENST00000448256.1	DAPP1	2		ENST00000508878.1	SCAMP1	2
ENST00000448256.1	DAPP1	2		ENST00000508878.1	SCAMP1	2
ENST00000448256.1	CDHR3	2		ENST00000508878.1	DIS3L	2
ENST00000448256.1	CDHR3	2		ENST00000508878.1	DIS3L	2
ENST00000448256.1	DGKH	2		ENST00000508878.1	DIS3L	2
ENST00000448256.1	DGKH	2		ENST00000508878.1	DIS3L	2
ENST00000448256.1	DGKH	2		ENST00000508878.1	DIS3L	2
ENST00000448256.1	DGKH	2		ENST00000508878.1	DIS3L	2
ENST00000448256.1	DGKH	2		ENST00000508878.1	DIS3L	2
ENST00000448256.1	DGKH	2		ENST00000508878.1	DIS3L	2
ENST00000448256.1	ATCAY	2		ENST00000508878.1	DIS3L	2
ENST00000448256.1	RPL17	2		ENST00000508878.1	DIS3L	2
ENST00000448256.1	RPL17	2		ENST00000508878.1	DIS3L	2
ENST00000448256.1	RPL17	2		ENST00000508878.1	DIS3L	2
ENST00000448256.1	RPL17	2		ENST00000508878.1	DIS3L	2
ENST00000448256.1	RPL17	2		ENST00000508878.1	RNF149	2
ENST00000448256.1	RPL17	2		ENST00000508878.1	LSM11	2
ENST00000448256.1	RPL17	2		ENST00000508878.1	LRRC27	2
ENST00000448256.1	RPL17	2		ENST00000508878.1	LRRC27	2
ENST00000448256.1	RBBP5	2		ENST00000508878.1	PIGX	2
ENST00000448256.1	RBBP5	2		ENST00000508878.1	PIGX	2
ENST00000448256.1	RBBP5	2		ENST00000508878.1	C17orf75	2
ENST00000448256.1	ANKH	2		ENST00000508878.1	DSG3	2
ENST00000448256.1	UBIAD1	2		ENST00000508878.1	DPYSL5	2
ENST00000448256.1	UBIAD1	2		ENST00000508878.1	DPYSL5	2
ENST00000448256.1	PNPT1	2		ENST00000508878.1	DPYSL5	2
ENST00000448256.1	DAND5	2		ENST00000508878.1	APOBEC3A	2
ENST00000448256.1	PEAK1	2		ENST00000508878.1	APOBEC3A	2
ENST00000448256.1	BMP7	2		ENST00000508878.1	XPNPEP3	2
ENST00000448256.1	VPS4B	2		ENST00000508878.1	SGPP2	2
ENST00000448256.1	CLSPN	2		ENST00000508878.1	SGPP2	2
ENST00000448256.1	ZBTB24	2		ENST00000508878.1	SGPP2	2
ENST00000448256.1	CYP20A1	2		ENST00000508878.1	PANK1	2
ENST00000448256.1	INIP	2		ENST00000508878.1	PANK1	2
ENST00000448256.1	INIP	2		ENST00000508878.1	PANK1	2
ENST00000448256.1	INIP	2		ENST00000508878.1	SULT2A1	2
ENST00000448256.1	INIP	2		ENST00000508878.1	DNAJC21	2
ENST00000448256.1	INIP	2		ENST00000508878.1	DNAJC21	2
ENST00000448256.1	INIP	2		ENST00000508878.1	VSTM4	2
ENST00000448256.1	INIP	2		ENST00000508878.1	PTK6	2
ENST00000448256.1	SIGLEC10	2		ENST00000508878.1	PTK6	2
ENST00000448256.1	SIGLEC10	2		ENST00000508878.1	ABL2	2
ENST00000448256.1	SIGLEC10	2		ENST00000508878.1	ABL2	2
ENST00000448256.1	SIGLEC10	2		ENST00000508878.1	ABL2	2
ENST00000448256.1	SIGLEC10	2		ENST00000508878.1	ABL2	2
ENST00000448256.1	SIGLEC10	2		ENST00000508878.1	ABL2	2
ENST00000448256.1	SIGLEC10	2		ENST00000508878.1	ABL2	2
ENST00000448256.1	LYRM2	2		ENST00000508878.1	ABL2	2
ENST00000448256.1	TNFSF14	2		ENST00000508878.1	IFIT3	2
ENST00000448256.1	TNFSF14	2		ENST00000508878.1	IFIT3	2
ENST00000448256.1	TTPAL	2		ENST00000508878.1	IFIT3	2
ENST00000448256.1	TTPAL	2		ENST00000508878.1	IFIT3	2
ENST00000448256.1	TTPAL	2		ENST00000508878.1	KREMEN1	2
ENST00000448256.1	SNIP1	2		ENST00000508878.1	UBIAD1	2
ENST00000448256.1	IVD	2		ENST00000508878.1	C9orf66	2
ENST00000448256.1	IVD	2		ENST00000508878.1	LRG1	2
ENST00000448256.1	MCTS1	2		ENST00000508878.1	CWC25	2
ENST00000448256.1	MCTS1	2		ENST00000508878.1	ZNF429	2
ENST00000448256.1	ZNF234	2		ENST00000508878.1	ZNF429	2
ENST00000448256.1	ZNF234	2		ENST00000508878.1	ZNF429	2
ENST00000448256.1	CPPED1	2		ENST00000508878.1	ZNF429	2
ENST00000448256.1	CPPED1	2		ENST00000508878.1	ZNF429	2
ENST00000448256.1	ZNF749	2		ENST00000508878.1	ZNF429	2
ENST00000448256.1	ZNF749	2		ENST00000508878.1	FMN1	2
ENST00000448256.1	ZNF749	2		ENST00000508878.1	FMN1	2
ENST00000448256.1	ZNF749	2		ENST00000508878.1	UBN2	2
ENST00000448256.1	CXorf36	2		ENST00000508878.1	LRRN4CL	2
ENST00000448256.1	ITPK1	2		ENST00000508878.1	SHROOM1	2
ENST00000448256.1	NMT2	2		ENST00000508878.1	SHROOM1	2
ENST00000448256.1	NMT2	2		ENST00000508878.1	LIMS1	2
ENST00000448256.1	PDE7A	2		ENST00000508878.1	LIMS1	2
ENST00000448256.1	PDE7A	2		ENST00000508878.1	LIMS1	2
ENST00000448256.1	SUGP2	2		ENST00000508878.1	LIMS1	2
ENST00000448256.1	SUGP2	2		ENST00000508878.1	LIMS1	2
ENST00000448256.1	MARVELD3	2		ENST00000508878.1	LIMS1	2
ENST00000448256.1	MARVELD3	2		ENST00000508878.1	SEMA3E	2
ENST00000448256.1	ZBTB43	2		ENST00000508878.1	SEMA3E	2
ENST00000448256.1	ZBTB43	2		ENST00000508878.1	CPT1A	2
ENST00000448256.1	ANKRD36B	2		ENST00000508878.1	CD96	2
ENST00000448256.1	CTSB	2		ENST00000508878.1	CD96	2
ENST00000448256.1	CTSB	2		ENST00000508878.1	RND2	2
ENST00000448256.1	CTSB	2		ENST00000508878.1	ACSL6	2
ENST00000448256.1	CTSB	2		ENST00000508878.1	ACSL6	2
ENST00000448256.1	CTSB	2		ENST00000508878.1	ACSL6	2
ENST00000448256.1	CTSB	2		ENST00000508878.1	ACSL6	2
ENST00000448256.1	TPM3	2		ENST00000508878.1	ACSL6	2
ENST00000448256.1	FITM2	2		ENST00000508878.1	ACSL6	2
ENST00000448256.1	TRIOBP	2		ENST00000508878.1	PDDC1	2
ENST00000448256.1	TRIOBP	2		ENST00000508878.1	PDDC1	2
ENST00000448256.1	RAD1	2		ENST00000508878.1	PDDC1	2
ENST00000448256.1	GJC1	2		ENST00000508878.1	PDDC1	2
ENST00000448256.1	GJC1	2		ENST00000508878.1	PDDC1	2
ENST00000448256.1	VSIG1	2		ENST00000508878.1	PDDC1	2
ENST00000448256.1	VSIG1	2		ENST00000508878.1	PDDC1	2
ENST00000448256.1	OPA3	2		ENST00000508878.1	SNAP29	2
ENST00000448256.1	HIF3A	2		ENST00000508878.1	SLC35F5	2
ENST00000448256.1	HIF3A	2		ENST00000508878.1	SLC35F5	2
ENST00000448256.1	HIF3A	2		ENST00000508878.1	SLC35F5	2
ENST00000448256.1	MIGA1	2		ENST00000508878.1	SLC35F5	2
ENST00000448256.1	MIGA1	2		ENST00000508878.1	LAIR1	2
ENST00000448256.1	CWF19L1	2		ENST00000508878.1	LAIR1	2
ENST00000448256.1	CWF19L1	2		ENST00000508878.1	LAIR1	2
ENST00000448256.1	CWF19L1	2		ENST00000508878.1	LAIR1	2
ENST00000448256.1	CWF19L1	2		ENST00000508878.1	LAIR1	2
ENST00000448256.1	CWF19L1	2		ENST00000508878.1	LAIR1	2
ENST00000448256.1	CEBPZOS	2		ENST00000508878.1	MANEAL	2
ENST00000448256.1	CEBPZOS	2		ENST00000508878.1	MANEAL	2
ENST00000448256.1	CEBPZOS	2		ENST00000508878.1	MANEAL	2
ENST00000448256.1	KIAA0355	2		ENST00000508878.1	TMEM17	2
ENST00000448256.1	ACBD7	2		ENST00000508878.1	ZNF461	2
ENST00000448256.1	DCAF10	2		ENST00000508878.1	ZNF461	2
ENST00000448256.1	DCAF10	2		ENST00000508878.1	ZNF461	2
ENST00000448256.1	ZYG11B	2		ENST00000508878.1	ZNF461	2
ENST00000448256.1	RUNDC1	2		ENST00000508878.1	ZNF461	2
ENST00000448256.1	RUNDC1	2		ENST00000508878.1	ZNF461	2
ENST00000448256.1	FAM71F2	2		ENST00000508878.1	ZNF461	2
ENST00000448256.1	FAM71F2	2		ENST00000508878.1	ZNF461	2
ENST00000448256.1	FAM71F2	2		ENST00000508878.1	KCNA7	2
ENST00000448256.1	FAM71F2	2		ENST00000508878.1	APOL1	2
ENST00000448256.1	TMOD3	2		ENST00000508878.1	APOL1	2
ENST00000448256.1	ATP6AP1L	2		ENST00000508878.1	APOL1	2
ENST00000448256.1	PTGR2	2		ENST00000508878.1	APOL1	2
ENST00000448256.1	PTGR2	2		ENST00000508878.1	ANKRD12	2
ENST00000448256.1	PTGR2	2		ENST00000508878.1	ANKRD12	2
ENST00000448256.1	FBLIM1	2		ENST00000508878.1	ANKRD12	2
ENST00000448256.1	FBLIM1	2		ENST00000508878.1	ISG20L2	2
ENST00000448256.1	ASB8	2		ENST00000508878.1	ARGFX	2
ENST00000448256.1	ASB8	2		ENST00000508878.1	ARIH2OS	2
ENST00000448256.1	ASB8	2		ENST00000508878.1	LOC403312	2
ENST00000448256.1	ASB8	2		ENST00000508878.1	PPP1R3B	2
ENST00000448256.1	ASB8	2		ENST00000508878.1	PPP1R3B	2
ENST00000448256.1	ASB8	2		ENST00000508878.1	TPM3	2
ENST00000448256.1	ASB8	2		ENST00000508878.1	DUXA	2
ENST00000448256.1	RAB11FIP1	2		ENST00000508878.1	ACER3	2
ENST00000448256.1	RAB11FIP1	2		ENST00000508878.1	ACER3	2
ENST00000448256.1	TLCD2	2		ENST00000508878.1	ACER3	2
ENST00000448256.1	AFAP1L1	2		ENST00000508878.1	ACER3	2
ENST00000448256.1	AFAP1L1	2		ENST00000508878.1	KLHL5	2
ENST00000448256.1	AFAP1L1	2		ENST00000508878.1	KLHL5	2
ENST00000448256.1	C12orf43	2		ENST00000508878.1	KLHL5	2
ENST00000448256.1	C12orf43	2		ENST00000508878.1	KLHL5	2
ENST00000448256.1	C12orf43	2		ENST00000508878.1	LOC101928841	2
ENST00000448256.1	C12orf43	2		ENST00000508878.1	SVOP	2
ENST00000448256.1	C12orf43	2		ENST00000508878.1	ZNF114	2
ENST00000448256.1	C12orf43	2		ENST00000508878.1	ZNF114	2
ENST00000448256.1	C12orf43	2		ENST00000508878.1	ZNF114	2
ENST00000448256.1	LRRC58	2		ENST00000508878.1	ZC3H12D	2
ENST00000448256.1	ZNF865	2		ENST00000508878.1	ZNF669	2
ENST00000448256.1	CHST6	2		ENST00000508878.1	ZNF669	2
ENST00000448256.1	ZNF655	2		ENST00000508878.1	GUCA1B	2
ENST00000448256.1	ZNF655	2		ENST00000508878.1	XIAP	2
ENST00000448256.1	ZNF655	2		ENST00000508878.1	XIAP	2
ENST00000448256.1	ZNF655	2		ENST00000508878.1	PDE11A	2
ENST00000448256.1	SLC6A4	2		ENST00000508878.1	PDE11A	2
ENST00000448256.1	ZHX3	2		ENST00000508878.1	PDE11A	2
ENST00000448256.1	DSG2	2		ENST00000508878.1	ZNF124	2
ENST00000448256.1	ORC6	2		ENST00000508878.1	ENTPD4	2
ENST00000448256.1	TMEM56	2		ENST00000508878.1	ENTPD4	2
ENST00000448256.1	TMEM56	2		ENST00000508878.1	F2R	2
ENST00000448256.1	COQ10B	2		ENST00000508878.1	F2R	2
ENST00000448256.1	COQ10B	2		ENST00000508878.1	MGAT4A	2
ENST00000448256.1	COQ10B	2		ENST00000508878.1	MACC1	2
ENST00000448256.1	COQ10B	2		ENST00000508878.1	SMYD4	2
ENST00000448256.1	CAMK1D	2		ENST00000508878.1	DSEL	2
ENST00000448256.1	ZNF716	2		ENST00000508878.1	TBC1D15	2
ENST00000448256.1	RAB3B	2		ENST00000508878.1	TBC1D15	2
ENST00000448256.1	OGDH	2		ENST00000508878.1	TBC1D15	2
ENST00000448256.1	CDKN2AIPNL	2		ENST00000508878.1	LRRC58	2
ENST00000448256.1	ING5	2		ENST00000508878.1	TBC1D32	2
ENST00000448256.1	TRIP11	2		ENST00000508878.1	TSR1	2
ENST00000448256.1	TRIP11	2		ENST00000508878.1	ZNF561	2
ENST00000448256.1	MFSD11	2		ENST00000508878.1	ZNF561	2
ENST00000448256.1	MFSD11	2		ENST00000508878.1	CD82	2
ENST00000448256.1	MFSD11	2		ENST00000508878.1	CD82	2
ENST00000448256.1	MFSD11	2		ENST00000508878.1	KIAA1324	2
ENST00000448256.1	MFSD11	2		ENST00000508878.1	KIAA1324	2
ENST00000448256.1	MFSD11	2		ENST00000508878.1	KIAA1324	2
ENST00000448256.1	MFSD11	2		ENST00000508878.1	KIAA1324	2
ENST00000448256.1	PXMP4	2		ENST00000508878.1	ANKRD16	2
ENST00000448256.1	PXMP4	2		ENST00000508878.1	NFAT5	2
ENST00000448256.1	PDE6A	2		ENST00000508878.1	LRRC74B	2
ENST00000448256.1	GINS4	2		ENST00000508878.1	GAS7	2
ENST00000448256.1	RUBCN	2		ENST00000508878.1	GAS7	2
ENST00000448256.1	RUBCN	2		ENST00000508878.1	GAS7	2
ENST00000448256.1	RUBCN	2		ENST00000508878.1	GAS7	2
ENST00000448256.1	FLG2	2		ENST00000508878.1	L1TD1	2
ENST00000448256.1	TCTA	2		ENST00000508878.1	L1TD1	2
ENST00000448256.1	FBXL18	2		ENST00000508878.1	IRF1	2
ENST00000448256.1	ABHD18	2		ENST00000508878.1	SYNPO2L	2
ENST00000448256.1	ABHD18	2		ENST00000508878.1	SYNPO2L	2
ENST00000448256.1	ABHD18	2		ENST00000508878.1	RAB3B	2
ENST00000448256.1	SLC4A8	2		ENST00000508878.1	EFCAB11	2
ENST00000448256.1	SLC4A8	2		ENST00000508878.1	EFCAB11	2
ENST00000448256.1	PCGF5	2		ENST00000508878.1	EFCAB11	2
ENST00000448256.1	PCGF5	2		ENST00000508878.1	LILRB3	2
ENST00000448256.1	PCGF5	2		ENST00000508878.1	LILRB3	2
ENST00000448256.1	MFAP5	2		ENST00000508878.1	LILRB3	2
ENST00000448256.1	MFAP5	2		ENST00000508878.1	CHST5	2
ENST00000448256.1	MFAP5	2		ENST00000508878.1	TSGA13	2
ENST00000448256.1	MFAP5	2		ENST00000508878.1	SLC26A4	2
ENST00000448256.1	MFAP5	2		ENST00000508878.1	WDR45	2
ENST00000448256.1	FXN	2		ENST00000508878.1	SLC4A8	2
ENST00000448256.1	FXN	2		ENST00000508878.1	SLC4A8	2
ENST00000448256.1	WNT7B	2		ENST00000508878.1	GEMIN8	2
ENST00000448256.1	C11orf58	2		ENST00000508878.1	GEMIN8	2
ENST00000448256.1	2019-09-14	2		ENST00000508878.1	GEMIN8	2
ENST00000448256.1	NUBPL	2		ENST00000508878.1	HLA-E	2
ENST00000448256.1	NUBPL	2		ENST00000508878.1	ATAD3C	2
ENST00000448256.1	NUBPL	2		ENST00000508878.1	SPATA5	2
ENST00000448256.1	SELENON	2		ENST00000508878.1	SPATA5	2
ENST00000448256.1	SELENON	2		ENST00000508878.1	MICAL3	2
ENST00000448256.1	UBOX5	2		ENST00000508878.1	CEP68	2
ENST00000448256.1	UBOX5	2		ENST00000508878.1	CEP68	2
ENST00000448256.1	UBOX5	2		ENST00000508878.1	CEP68	2
ENST00000448256.1	OGFOD1	2		ENST00000508878.1	FAM161A	2
ENST00000448256.1	OGFOD1	2		ENST00000508878.1	FAM161A	2
ENST00000448256.1	OGFOD1	2		ENST00000508878.1	DPY19L4	2
ENST00000448256.1	OGFOD1	2		ENST00000508878.1	KIAA1456	2
ENST00000448256.1	OGFOD1	2		ENST00000508878.1	KIAA1456	2
ENST00000448256.1	OGFOD1	2		ENST00000508878.1	GALM	2
ENST00000448256.1	OGFOD1	2		ENST00000508878.1	RAB27A	2
ENST00000448256.1	OGFOD1	2		ENST00000508878.1	RAB27A	2
ENST00000448256.1	SLC31A1	2		ENST00000508878.1	RAB27A	2
ENST00000448256.1	SCN11A	2		ENST00000508878.1	RAB27A	2
ENST00000448256.1	SCN11A	2		ENST00000510648.1	CALU	2
ENST00000453136.1	THBS3	2		ENST00000510648.1	CALU	2
ENST00000453136.1	THBS3	2		ENST00000510648.1	CALU	2
ENST00000453136.1	THBS3	2		ENST00000510648.1	CALU	2
ENST00000454508.1	GPR161	2		ENST00000510648.1	CALU	2
ENST00000454508.1	GPR161	2		ENST00000514519.1	ASTN2	2
ENST00000454508.1	GPR161	2		ENST00000514519.1	CTSC	2
ENST00000454508.1	GPR161	2		ENST00000514519.1	CTSC	2
ENST00000454508.1	GPR161	2		ENST00000519242.1	ACADSB	2
ENST00000454508.1	GPR161	2		ENST00000519242.1	ACADSB	2
ENST00000454508.1	GPR161	2		ENST00000519242.1	MCFD2	2
ENST00000454508.1	ZNF519	2		ENST00000519242.1	MCFD2	2
ENST00000454508.1	TOP3A	2		ENST00000519242.1	MCFD2	2
ENST00000454508.1	TOP3A	2		ENST00000519242.1	MCFD2	2
ENST00000454508.1	CRX	2		ENST00000519242.1	MCFD2	2
ENST00000454508.1	HSPE1-MOB4	2		ENST00000519242.1	MCFD2	2
ENST00000454508.1	LIAS	2		ENST00000519242.1	MCFD2	2
ENST00000454508.1	LIAS	2		ENST00000519840.1	MLLT6	2
ENST00000454508.1	LIAS	2		ENST00000519840.1	CAMK2G	2
ENST00000454508.1	KCNE3	2		ENST00000519840.1	KCTD20	2
ENST00000454508.1	PHC3	2		ENST00000519840.1	KCTD20	2
ENST00000454508.1	PHC3	2		ENST00000519840.1	KCTD20	2
ENST00000454508.1	FFAR4	2		ENST00000519840.1	HEATR5A	2
ENST00000454508.1	FFAR4	2		ENST00000519840.1	NAA16	2
ENST00000454508.1	NKD1	2		ENST00000519840.1	ZNF154	2
ENST00000454508.1	ADAT1	2		ENST00000519840.1	TMF1	2
ENST00000454508.1	ADAT1	2		ENST00000519840.1	SPIB	2
ENST00000454508.1	ADAT1	2		ENST00000519840.1	SPIB	2
ENST00000454508.1	ADAT1	2		ENST00000519840.1	SPIB	2
ENST00000454508.1	ADAT1	2		ENST00000519840.1	SPIB	2
ENST00000454508.1	ADAT1	2		ENST00000519840.1	TNFAIP8L1	2
ENST00000454508.1	ADAT1	2		ENST00000519840.1	TNFAIP8L1	2
ENST00000454508.1	ADAT1	2		ENST00000519840.1	MASTL	2
ENST00000454508.1	ADAT1	2		ENST00000519840.1	MASTL	2
ENST00000454508.1	ADAT1	2		ENST00000519840.1	MASTL	2
ENST00000454508.1	AP1S3	2		ENST00000519840.1	MASTL	2
ENST00000454508.1	C9orf139	2		ENST00000519840.1	MASTL	2
ENST00000454508.1	HELZ2	2		ENST00000519840.1	ORAI2	2
ENST00000454508.1	HELZ2	2		ENST00000519840.1	ORAI2	2
ENST00000454508.1	SMIM14	2		ENST00000519840.1	ORAI2	2
ENST00000454508.1	SMIM14	2		ENST00000519840.1	ORAI2	2
ENST00000454508.1	SMIM14	2		ENST00000519840.1	UBE2G2	2
ENST00000454508.1	USP49	2		ENST00000519840.1	UBE2G2	2
ENST00000454508.1	DBT	2		ENST00000519840.1	UBE2G2	2
ENST00000454508.1	GATAD1	2		ENST00000519840.1	ZNF793	2
ENST00000454508.1	PLEKHA2	2		ENST00000519840.1	SPTLC1	2
ENST00000454508.1	CXorf38	2		ENST00000519840.1	AP1S3	2
ENST00000454508.1	MOB4	2		ENST00000519840.1	RNF216	2
ENST00000454508.1	MOB4	2		ENST00000519840.1	RNF216	2
ENST00000454508.1	MOB4	2		ENST00000519840.1	IRGQ	2
ENST00000454508.1	MOB4	2		ENST00000519840.1	ESYT2	2
ENST00000454508.1	ATCAY	2		ENST00000519840.1	BACE2	2
ENST00000454508.1	PAK3	2		ENST00000519840.1	BACE2	2
ENST00000454508.1	PAK3	2		ENST00000519840.1	BACE2	2
ENST00000454508.1	PAK3	2		ENST00000519840.1	SSBP2	2
ENST00000454508.1	PAK3	2		ENST00000519840.1	SSBP2	2
ENST00000454508.1	PAK3	2		ENST00000519840.1	SSBP2	2
ENST00000454508.1	PAK3	2		ENST00000519840.1	SSBP2	2
ENST00000454508.1	PAK3	2		ENST00000519840.1	SSBP2	2
ENST00000454508.1	PAK3	2		ENST00000519840.1	SSBP2	2
ENST00000454508.1	PAK3	2		ENST00000519840.1	SSBP2	2
ENST00000454508.1	PAK3	2		ENST00000519840.1	C14orf132	2
ENST00000454508.1	PAK3	2		ENST00000519840.1	C14orf132	2
ENST00000454508.1	PAK3	2		ENST00000519840.1	C14orf132	2
ENST00000454508.1	PAK3	2		ENST00000519840.1	POLH	2
ENST00000454508.1	PAK3	2		ENST00000519840.1	POLH	2
ENST00000454508.1	PAK3	2		ENST00000519840.1	POLH	2
ENST00000454508.1	PAK3	2		ENST00000519840.1	DIS3L	2
ENST00000454508.1	KREMEN1	2		ENST00000519840.1	DIS3L	2
[truncated: 6,720 more rows]
